# Supplementary material for: Integration of Biomass Formulations of Genome-Scale Metabolic Models with Experimental Data Reveals Universally Essential Cofactors in Prokaryotes
Source: Metab Eng. 2017 Jan;39:200–8. doi: 10.1016/j.ymben.2016.12.002 (PMC5249239; doi:10.1016/j.ymben.2016.12.002)
Supplement: Supplementary file 2 — Supplementary material: Supplementary Datasets 1–6: GSM collection and nomenclature mappings. [file mmc2.zip › mmc2.xlsx]

## Sheet: 1.GEMs,BOFs,raw compositions
Supplementary Dataset 1 - GEMs and BOFs used and relevant metadata
Organism	This work ID	Phylum	Strain	Year	Reference	GEM ID	Biomass Reaction ID	Raw Detailed composition	Raw Macromolecular composition	Protein	RNA	DNA	Lipid	Cell wall	Solute Pool	CARBO/POLYS/SUGARS	Wall Teichoic Acid	Lipoteichoic Acid	Lipopolisacharide/LPS	Notes
Acinetobacter baumannii	A.baumanii	γProteobacteria	AYE	2010	Kim et al.	AbyMBEL891	R761		0.6 PROTEIN + 0.03 DNA + 0.19 RNA + 0.04 PHOSPHOLIPID + 0.02 LIPID + 0.005 LPS + 0.027 PEPTIDO + 0.038 EXOPOLYS + 0.03 CAV + 46 ATP	0.488 ALA + 0.281 ARG + 0.229 ASN + 0.229 ASP + 0.087 CYS + 0.25 GLU + 0.25 GLN + 0.582 GLY + 0.09 HIS + 0.276 ILE + 0.428 LEU + 0.326 LYS + 0.146 MET + 0.176 PHE + 0.21 PRO + 0.205 SER + 0.241 THR + 0.054 TRP + 0.131 TYR + 0.402 VAL + 40 ATP	2.045 ATP + 0.92 GTP + 0.686 CTP + 0.689 UTP -> 1.25 ADP + 1.25 PI + 3.091 PPI + 1 RNA	0.987 DATP + 0.631 DGTP + 0.631 DCTP + 0.987 DTTP + 4.4 ATP -> 4.4 ADP + 4.4 PI + 3.237 PPI + 1 DNA	0.168 CL + 0.548 PE + 0.302 PG + 0.12 a_2AG3PE -> 1 PHOSPHOLIPID ; 0.058 C100ACP + 0.185 C120ACP + 0.013 C140ACP + 0.012 C150ACP + 1.082 C160ACP + 0.74 C161ACP + 0.067 C170ACP + 0.06 C171ACP + 0.032 C180ACP + 1.443 C181ACP + 0.157 C120OH -> 1 LIPID + 3.692 ACP	2.794 DTDPRMNS + 2.117 bDGLC + 0.265 GDPMAN -> 1 EXOPOLYS + 2.794 DTDP + 0.265 UDP ; 1 UPPMN_GN_LADGNMD_G_5DADA -> 1 UDCPP + 1 PPEPTIDO R621 : 1 PPEPTIDO + 1 DALA -> 0.9208 PEPTIDO + 0.8 DALAxt	0.163 COA + 0.159 FAD + 0.274 FMN + 0.405 MK + 0.188 NAD + 0.168 NADP + 0.739 PYRDX + 0.281 THF -> 1 CAV				0.182 KDO + 0.821 bDGLC + 0.656 UDPGAL + 0.018 DTDPRMNS + 0.365 UDPNAG + 0.255 UDPAGLACA + 0.037 C120ACP + 0.014 C160ACP + 0.079 C120OH + 0.009 C180ACP + 0.008 C181ACP + 0.071 C140OH -> 1 LPS + 1.276 UDP + 0.018 DTDP + 0.068 ACP
Acinetobacter baylyi	A.baylyi	γProteobacteria	ADP1	2008	Durot et al.	iAbaylyiV4	GROWTH-RXN		0.003 M_LPS_W_Cytosol + 0.2 M_RNA_W_Cytosol + 0.028 M_PEPTIDO_W_Extraorganism + 0.032 M_DNA_W_Cytosol + 0.002 M_TRIACYLGLYCEROL_W_Cytosol + 0.041 M_PL_W_Cytosol + 0.032 M_COFACTOR_W_Cytosol + 0.633 M_PROTEIN_W_Cytosol + 0.006 M_WAX-ESTER_W_Cytosol + 0.002 M_AFATTYACID_FREE_W_Cytosol + 40 M_WATER_Cytosol + 0.021 M_POLYSACCH_FREE_W_Cytosol + 40 M_ATP_Cytosol	R_PROTEINSYN-RXN : 0.01 M_CHARGED-TRP-TRNAS_Cytosol + 0.05 M_CHARGED-ILE-TRNAS_Cytosol + 0.05 M_CHARGED-LYS-TRNAS_Cytosol + 0.01 M_CHARGED-HIS-TRNAS_Cytosol + 0.02 M_CHARGED-MET-TRNAS_Cytosol + 0.04 M_CHARGED-GLN-TRNAS_Cytosol + 0.04 M_CHARGED-PRO-TRNAS_Cytosol + 0.08 M_CHARGED-VAL-TRNAS_Cytosol + 0.02 M_CHARGED-PHE-TRNAS_Cytosol + 0.02 M_CHARGED-TYR-TRNAS_Cytosol + 0.04 M_CHARGED-ASP-TRNAS_Cytos…	0.299 M_CTP_Cytosol + 0.222 M_GTP_Cytosol + 0.259 M_UTP_Cytosol + 0.62 M_ATP_Cytosol	R_DNA-SYNTH-RXN : 0.298 M_DATP_Cytosol + 0.202 M_DCTP_Cytosol + 1.37 M_ATP_Cytosol + 0.202 M_DGTP_Cytosol + 0.298 M_TTP_Cytosol	0.735 M_L-1-PHOSPHATIDYL-ETHANOLAMINE_Cytosol + 0.116 M_L-1-PHOSPHATIDYL-GLYCEROL_Cytosol + 0.149 M_CARDIOLIPIN_Cytosol <-> 0.8359 M_PL_W_Cytosol; R_AFATTYACID_FREE-ASSEMBLY-RXN : 0.28 M_C16_COLON_0_Cytosol + 0.574 M_C16_COLON_1_LPAREN_C7_RPAREN__Cytosol + 0.09 M_C18_COLON_1_LPAREN_C9_RPAREN__Cytosol + 0.056 M_C14_COLON_0_Cytosol <-> 0.2556 M_AFATTYACID_FREE_W_Cytosol	R_WAX-ESTER-SYNTHASE-RXN : 1 M_ACYL-COA_WAX_Cytosol + 1 M_ACYL-OH_WAX_Cytosol -> 1 M_WAX-ESTER_Cytosol + 1 M_CO-A_Cytosol	R_COFACTORSYN-RXN : 0.07 M_FAD_Cytosol + 0.07 M_FMN_Cytosol + 0.08 M_UNDECAPRENYL-DIPHOSPHATE_Cytosol + 0.08 M_PROTOHEME_Cytosol + 0.08 M_S-ADENOSYLMETHIONINE_Cytosol + 0.08 M_THIAMINE-PYROPHOSPHATE_Cytosol + 0.08 M_PYRIDOXAL_PHOSPHATE_Cytosol + 0.07 M_NADP_Cytosol + 0.08 M_UBIQUINONE-8_Cytosol + 0.08 M_SIROHEME_Cytosol + 0.07 M_NAD_Cytosol + 0.08 M_CO-A_Cytosol + 0.08 M_THF_Cytosol -> 0.61 M_COF…	1.66 M_GDP-MANNOSE_Cytosol + 1.67 M_UDP-GLUCOSE_Cytosol + 1.67 M_DTDP-RHAMNOSE_Cytosol
Bacillus megaterium	B.megaterium	Firmicutes	WSH002	2013	Zou et al.		RxnBME1112	0.259158 M_ALA_c + 0.01567 M_NAD_c + 56.82 M_H2O_c + 0.14372 M_ASP_c + 56.8905 M_ATP_c + 0.25287 M_GLN_c + 0.00452 M_AMP_c + 0.14372 M_ASN_c + 0.25287 M_GLU_c + 0.00091 M_NADP_c + 0.0002 M_NADPH_c + 0.18095 M_THR_c + 0.20994 M_SER_c + 0.39629 M_GLY_c + 0.05504 M_CYS_c + 0.11005 M_MET_c + 0.26204 M_ILE_c + 0.29797 M_VAL_c + 0.33635 M_LEU_c + 0.31373 M_LYS_c + 0.18744 M_ARG_c + 0.15603 M_PRO_c + 0.…												equation from Bsubtilis from Oh et al.
Bacillus subtilis	B.subtilis_09	Firmicutes	168	2009	Henry et al.	iBsu1103	bio00006	105 cpd00001_c + 105.003 cpd00002_c + 0.01822 cpd00003_c + 0.0002367 cpd00005_c + 0.001053 cpd00006_c + 0.000127618 cpd00010_c + 0.0008548 cpd00012_c + 0.005253 cpd00018_c + 0.0002215 cpd00031_c + 0.0004883 cpd00038_c + 0.001153 cpd00046_c + 0.0006105 cpd00052_c + 0.002983 cpd00063_c + 0.0002924 cpd00096_c + 0.0005939 cpd00126_c + 0.000206831 cpd00201_c + 0.6576 cpd00205_c + 0.09474 cpd00254_c + …												Two new biomass precursor compounds were added to the biomass synthesis reaction of the iBsu1103 model to improve the accuracy of the gene essentiality predictions: coenzyme A (CoA) and acyl-carrier-protein (ACP). Both of these species are used extensively as carrier compounds in the metabolism of B. subtilis, making the continuous production of these compounds essential.
Bacillus subtilis	B.subtilis_07	Firmicutes	168	2007	Oh et al.	iYO844	R_BS_Biomass_10	0.000367 M_10fthf_c + 0.266902 M_ala_L_c + 0.00467 M_amp_c + 0.193021 M_arg_L_c + 0.147987 M_asn_L_c + 0.148014 M_asp_L_c + 105.053 M_atp_c + 0.003205 M_ca2_c + 5e-06 M_cdlp_BS_c + 0.000251 M_cdp_c + 0.001042 M_cmp_c + 0.038902 M_ctp_c + 0.05699 M_cys_L_c + 0.00011 M_d12dg_BS_c + 0.022982 M_datp_c + 0.01738 M_dctp_c + 0.017398 M_dgtp_c + 0.022899 M_dttp_c + 0.00345 M_fe3_c + 0.00018 M_gdp_c + 0.2…
Blattabacterium cuenoti	B.cuenoti_Bge	Bacteroidetes	Bge	2012	González-Domenech et al	iCG238	R_BiomassBge	0.488 M_ala-L_c + 0.001 M_amp_c + 0.281 M_arg-L_c + 0.229 M_asn-L_c + 0.229 M_asp-L_c + 45.7318 M_atp_c + 6e-06 M_coa_c + 0.126 M_ctp_c + 0.087 M_cys-L_c + 0.0365 M_datp_c + 0.0135 M_dctp_c + 0.0135 M_dgtp_c + 0.0365 M_dttp_c + 1e-05 M_fad_c + 0.25 M_gln-L_c + 0.25 M_glu-L_c + 0.582 M_gly_c + 0.203 M_gtp_c + 45.5608 M_h2o_c + 0.09 M_his-L_c + 0.276 M_ile-L_c + 0.428 M_leu-L_c + 0.326 M_lys-L_c + …
Blattabacterium cuenoti	B.cuenoti_Pam	Bacteroidetes	Pam	2012	González-Domenech et al	iCG230	R_BiomassPam	0.488 M_ala-L_c + 0.001 M_amp_c + 0.281 M_arg-L_c + 0.229 M_asn-L_c + 0.229 M_asp-L_c + 45.7318 M_atp_c + 6e-06 M_coa_c + 0.126 M_ctp_c + 0.087 M_cys-L_c + 0.036 M_datp_c + 0.014 M_dctp_c + 0.014 M_dgtp_c + 0.036 M_dttp_c + 1e-05 M_fad_c + 0.25 M_gln-L_c + 0.25 M_glu-L_c + 0.582 M_gly_c + 0.203 M_gtp_c + 45.5608 M_h2o_c + 0.09 M_his-L_c + 0.276 M_ile-L_c + 0.428 M_leu-L_c + 0.326 M_lys-L_c + 0.14…
Buchnera aphidicola	B.aphidicola	γProteobacteria	APS	2009	Thomas et al.	iGT196	VGRO	0.001 ribflv + 5e-05 ACP + 5e-05 udcpdp + 5e-05 thf + 5e-05 fmnh2 + 0.00645 clpn_EC + 5e-05 pnto_R + 5e-05 gthrd + 5e-05 thmpp + 5e-05 sheme + 5e-05 btn + 5e-05 hemeO + 0.203 gtp + 0.126 ctp + 0.136 utp + 0.0276 murein5p5p_p + 0.013297 dctp + 0.332 phe_L + 0.468 ile_L + 0.115384 his_L + 0.571929 lys_L + 0.239 met_L + 0.807547 leu_L + 0.364935 arg_L + 0.482 thr_L + 0.069 trp_L + 0.60909 val_L + 0.…
Burkholderia cenocepacia	B.cenocepacia	βProteobacteria		2011	Fang et al.	iKF1028	IR10490	[c]: (0.6996691) ala-L + (0.3729109) arg-L + (0.1323673) asn-L + (0.2973397) asp-L + (0.0467313) cys-L + (0.1719046) gln-L + (0.2263707) ile-L + 0.1196530) his-L + (0.4262000) gly + (0.2338615) glu-L + (0.5160657) leu-L + (0.1422462) lys-L + (0.1142926) met-L + (0.1837388) phe-L + (0.2682997) pro-L + (0.26722913) ser-L + (0.2823132) thr-L + (0.0715120) trp-L + (0.1233022) tyr-L + (0.3970402) val-…
Chromohalobacter salexigens	C.salexigens	γProteobacteria	DSM 3043	2011	Ates et al.	iOA584	rxn1387	0.000223 10fthf + 0.000223 2dmmql8 + 0.000223 5mthf + 0.000279 accoa + 0.000223 adocbl + 0.499100 alaL + 0.000223 amet + 0.287400 argL + 0.234200 asnL + 0.234200 aspL + 59.980000 atp + 0.000223 chor + 0.004512 cl + 0.000168 coa + 0.129800 ctp + 0.088990 cysL + 0.024810 datp + 0.025610 dctp + 0.025610 dgtp + 0.024810 dttp + 0.000223 fad + 0.006767 fe2 + 0.255700 glnL + 0.255700 gluL + 0.595300 gly…												article says biomass was copied from E. coli iAF1260
Clostridium acetobutylicum	C.acetobutylicum_Senger_08	Firmicutes	ATCC 824	2008	Senger and Papoutsakis				0.4 Protein + 0.12 RNA + 0.03 DNA + 0.07 Lipid + 0.24 Cell Wall + 0.14 Solute Pools + 40 ATP + 40 H2O <=> Biomass + 40 ADP + 40 Orthophosphate	0.492 L-Alanine + 0.268 L-Arginine + 0.433 L-Asparagine + 0.446 L-Aspartate + 0.048 L-Cysteine + 0.318 L-Glutamine + 0.497 L-Glutamate + 0.462 Glycine + 0.178 L-Histidine + 0.658 L-Isoleucine + 0.699 L-Leucine + 0.576 L-Lysine + 0.202 L-Methionine + 0.343 L-Phenylalanine + 0.246 L-Proline + 0.469 L-Serine + 0.443 L-Threonine + 0.057 Thymine + 0.1 L-Tryptophan + 0.298 L-Tyrosine + 0.514 L-Valine +…	1.756 ATP + 0.496 CTP + 0.496 GTP + 0.496 UTP + 1.25 H2O <=> RNA + 1.25 ADP + 1.25 Orthophosphate	0.676 dATP + 0.33 dCTP + 0.33 dGTP + 0.676 dTTP + 4.39 ATP + 4.39 H2O <=> DNA + 4.39 ADP + 4.39 Orthophosphate	0.4588 Phosphatidylglycerol + 0.0574 Cardiolipin + 0.0574 3-Phosphatidyl-1'-(3'-O-L-lysyl)glycerol + 0.0115 3-D-Glucosyl-1,2-diacylglycerol + 0.0688 Diglucosyl-diacylglycerol + 0.0344 Lipoteichoic acid + 0.0765 Menaquinone + 0.1912 1,2-Diacyl-sn-glycerol <=> Lipid	0.363 Crosslinked peptidoglycan + 0.019 Wall Teichoic Acid <=> Cell Wall	0.0008 ATP + 0.1161 L-Alanine + 0.0288 L-Arginine + 0.5959 L-Aspartate + 0.5256 L-Glutamate + 0.0086 L-Glutamine + 0.0398 Glycine + 0.0169 L-Histidine + 0.0481 L-Isoleucine + 0.0222 L-Leucine + 0.0405 L-Lysine + 0.0222 L-Methionine + 0.0043 L-Phenylalanine + 0.1293 L-Proline + 0.756 L-Serine + 0.0156 L-Threonine + 0.0017 Thymine + 0.0162 L-Valine + 0.9947 Orthophosphate + 0.4775 D-Glucose + 0.000…		UDP-N-Acetylglucosamine + CDPribitol <=> Wall Teichoic Acid	Phophatidyl Glycerol + Glycerophophoglycoglycerolipid + D-Alanine <=> Lipoteichoic Acid		counts a.a.twice (for cofactors as well). adapted from a platform initially created for S. aureus N315
Clostridium acetobutylicum	C.acetobutylicum_Lee_08	Firmicutes	ATCC 825	2008	Lee et al.		R502		0.5284 PROTEIN + 0.0655 RNA + 0.026 DNA + 0.076 PLIPID + 0.1009 PEPTIDO + 0.08 TEICH + 0.0432 CARBO + 0.0494 TRACE + 40 ATP → BIOMASS + 40 ADP + 40 Pi	0.775 LALA + 0.133 LARG + 0.156 LASN + 0.156 LASP + 1.216 LCYS + 0.127 LGLN + 0.127 LGLU + 1.078 GLY + 0.146 LHIS + 0.436 LILE + 0.429 LLEU + 0.336 LLYS + 0.783 LMET + 0.185 LPHE + 0.457 LPRO + 0.427 LSER + 0.41 LTHR + 0.043 LTRP + 0.801 LTYR + 1.172 LVAL + 37.195 ATP → 37.195 ADP + 37.195 Pi + PROTEIN	1.05 ATP + 1.124 CTP + 0.873 UTP + 0.832 GTP → 1.554 ADP + 1.554 Pi + 3.879 PPi + RNA	1.118 dATP + 0.501 dCTP + 1.118 dTTP + 0.501 dGTP + 4.403 ATP → 4.403 ADP + 4.403 Pi + 3.236 PPi + DNA	0.8 PE + 0.397 PG + 0.109 CDL → PLIPID	1.064 UAMR + 1.064 UACGAM + 1.106 LALA + 1.106 LGLU + 1.106 DALADALA + 1.106 26DAP-M + 4.425 ATP -> PEPTIDO + 1.106 DALA + 1.106 UDP + 1.106 UMP + 4.425 ADP + 4.425 Pi	0.215 NAD + 0.192 NADP + 0.199 COA + 0.321 THF + 0.313 FMN + 0.182 FAD → TRACE	2.058 UDPGLC + 4.115 UDPGAL → 6.173 UDP + CARBO	0.518 POLYGP + 0.129 LLYS + 0.129 UACGAM + 0.129 ATP → TEICH + 0.129 UDP + 0.129 ADP + 0.129 Pi			general assumed to be the same as Bsubtilis, individual experimented acessed
Clostridium beijerinckii	C.beijerinckii	Firmicutes	NCIMB 8052	2011	Milne et al.	iCB925	R_biomass	61.8432815 M_atp_c + 61.766712 M_h2o_c + 0.0888624 M_udpg_c + 0.1777248 M_udpgal_c + 0.02912 M_datp_c + 0.013416 M_dctp_c + 0.013416 M_dgtp_c + 0.02912 M_dttp_c + 0.1116864 M_26dap_M_c + 0.5386336 M_ala_L_c + 0.1116864 M_alaala_c + 0.4171016 M_glu_L_c + 0.1217202 M_uacgam_c + 0.1074528 M_uamr_c + 0.020596 M_pe_CB_c + 0.025992 M_pg_CB_c + 0.059584 M_pme_CB_c + 0.1104356 M_arg_L_c + 0.3022448 M_asn…
Clostridium thermocellum	C.thermocellum	Firmicutes	ATCC 27405	2010	Roberts et al.	iSR432	R_biomass_target	0.257981 M_ala-L_c + 0.176597 M_arg-L_c + 0.218152 M_asn-L_c + 0.230279 M_asp-L_c + 0.0473897 M_cys-L_c + 0.308172 M_glu-L_c + 0.103857 M_gln-L_c + 0.270219 M_gly_c + 0.0577859 M_his-L_c + 0.343143 M_ile-L_c + 0.350015 M_leu-L_c + 0.327414 M_lys-L_c + 0.101532 M_met-L_c + 0.171392 M_phe-L_c + 0.137139 M_pro-L_c + 0.244439 M_ser-L_c + 0.203966 M_thr-L_c + 0.03584 M_trp-L_c + 0.170935 M_tyr-L_c + 0…
Corynebacterium glutamicum	C.glutamicum	Actinobacteria	ATCC 13032	2009	Shinfuku et al.		Vgrowth-RXN	0.000003375 L-1-PHOSPHATIDYL-LYS + 0.00000225 L-1-PHOSPHATIDYL-ALA + 0.00000225 L-1-PHOSPHATIDYL-LEU + 0.00000225 L-1-PHOSPHATIDYL-GLY + 0.00018359 L-1-PHOSPHATIDYL-ETHANOLAMINE + 0.0000945 DIACYLGLYCEROL + 0.0000027153 dgdcg + 0.002517 N-ACETYL-D-GLUCOSAMINE-1-P + 0.0386 AMP + 0.189 ARG + 0.200 ASN + 41.257 ATP + 0.0000007 CARDIOLIPIN + 0.0294 CMP + 0.087 CYS + 0.00474 DATP + 0.00552 DCTP + 0.00…												exp +genome; C. glutamicum cells have a characteristic cell membrane termed as MAPc
Cyanothece sp.	Cyanothece.sp	Cyanobacteria	ATCC 51142	2012	Vu et al.	iCce806	r_CYANOBM	0.001076 m_10fthf_c + 0.003736 m_accoa_c + 0.001715 m_amp_c + 544 m_atp_c + 0.01905 m_chla_c + 0.008573 m_coa_c + 0.08798 m_cyanophycin_c + 0.001088 m_dna_cn_c + 0.001041 m_fad_c + 2.057 m_glycogen_c + 544 m_h2o_c + 0.003587 m_lipid_cn_c + 0.001076 m_mlthf_c + 0.01592 m_nad_c + 0.0005083 m_nadh_c + 1.286e-05 m_nadp_c + 0.0007349 m_nadph_c + 0.0002699 m_protein_cn_c + 0.003896 m_rna_cn_c + 0.00140…												all exp determined; AVERAGE
Dehalococcoides ethenogenes	D.ethenogenes	Chloroflexi		2010	Islam et al.	iAI549	R_BIO_CBDB1_DM_855	0.0001 M_accoa_c + 0.0047 M_adocbl_c + 0.0958 M_ala_L_c + 0.001 M_amp_c + 0.0552 M_arg_L_c + 0.045 M_asn_L_c + 0.045 M_asp_L_c + 85.5 M_atp_c + 6e-06 M_coa_c + 0.1063 M_ctp_c + 0.0172 M_cys_L_c + 0.0955 M_datp_c + 0.0847 M_dctp_c + 0.0019 M_ddca_c + 0.0847 M_dgtp_c + 0.0955 M_dttp_c + 0.0471 M_fa11_c + 0.0491 M_gln_L_c + 0.0491 M_glu_L_c + 0.1145 M_gly_c + 0.0154 M_glycogen_c + 0.1586 M_gtp_c + 8…
Escherichia coli	E.coliK12_11	γProteobacteria	K-12 MG1655	2011	Orth et al.	iJO1366	R_Ec_biomass_iJO1366_WT_53p95M	0.000223 M_10fthf_c + 0.000223 M_2dmmql8_c + 2.5e-05 M_2fe2s_c + 0.000248 M_4fe4s_c + 0.000223 M_5mthf_c + 0.000279 M_accoa_c + 0.000223 M_adocbl_c + 0.499149 M_ala-L_c + 0.000223 M_amet_c + 0.28742 M_arg-L_c + 0.234232 M_asn-L_c + 0.234232 M_asp-L_c + 54.12 M_atp_c + 0.000116 M_bmocogdp_c + 2e-06 M_btn_c + 0.004952 M_ca2_c + 0.000223 M_chor_c + 0.004952 M_cl_c + 0.000168 M_coa_c + 2.4e-05 M_coba…
Escherichia coli	E.coli_W	γProteobacteria	W (ATCC9637)	2011	Archer et al.	iCA1273	R_Ec_biomass_iCA1273_core_59p81M	0.000223 M_10fthf_c + 0.000223 M_2ohph_c + 0.5137 M_ala_L_c + 0.000223 M_amet_c + 0.2958 M_arg_L_c + 0.2411 M_asn_L_c + 0.2411 M_asp_L_c + 59.984 M_atp_c + 0.004737 M_ca2_c + 0.004737 M_cl_c + 0.000576 M_coa_c + 0.003158 M_cobalt2_c + 0.1335 M_ctp_c + 0.003158 M_cu2_c + 0.09158 M_cys_L_c + 0.02617 M_datp_c + 0.02702 M_dctp_c + 0.02702 M_dgtp_c + 0.02617 M_dttp_c + 0.000223 M_fad_c + 0.007106 M_fe…
Escherichia coli	E.coliK12_07	γProteobacteria	K-12 MG1655	2007	Feist et al.	iAF1260	R_Ec_biomass_iAF1260_core_59p81M	0.000223 M_10fthf_c + 0.000223 M_2ohph_c + 0.5137 M_ala_L_c + 0.000223 M_amet_c + 0.2958 M_arg_L_c + 0.2411 M_asn_L_c + 0.2411 M_asp_L_c + 59.984 M_atp_c + 0.004737 M_ca2_c + 0.004737 M_cl_c + 0.000576 M_coa_c + 0.003158 M_cobalt2_c + 0.1335 M_ctp_c + 0.003158 M_cu2_c + 0.09158 M_cys_L_c + 0.02617 M_datp_c + 0.02702 M_dctp_c + 0.02702 M_dgtp_c + 0.02617 M_dttp_c + 0.000223 M_fad_c + 0.007106 M_fe…
Escherichia coli	E.coliK12_03	γProteobacteria	K-12 MG1655	2003	Reed et al.	iJR904	R_BiomassEcoli	0.05 M_5mthf_c + 5e-05 M_accoa_c + 0.488 M_ala_L_c + 0.001 M_amp_c + 0.281 M_arg_L_c + 0.229 M_asn_L_c + 0.229 M_asp_L_c + 45.7318 M_atp_c + 0.000129 M_clpn_EC_c + 6e-06 M_coa_c + 0.126 M_ctp_c + 0.087 M_cys_L_c + 0.0247 M_datp_c + 0.0254 M_dctp_c + 0.0254 M_dgtp_c + 0.0247 M_dttp_c + 1e-05 M_fad_c + 0.25 M_gln_L_c + 0.25 M_glu_L_c + 0.582 M_gly_c + 0.154 M_glycogen_c + 0.203 M_gtp_c + 45.5608 M_…
Francisella tularensis	F.tularensis	γProteobacteria	LVS	2010	Raghunathan et al.	iRS605	FT_Biomx_DM	(0.05) 5mthf + (0.00005) accoa + (0.012208) ala-L + (0.001) amp + (0.002283) arg-L + (0.010908) asn-L + (0.014961) asp-L + (95.0) atp + (0.000006) coa + (0.126) ctp + (0.00031) cys-L + (0.0247) datp + (0.0254) dctp + (0.0254) dgtp + (0.0247) dttp + (0.00005) fad + (0.003829) gln-L + (0.004897) glu-L + (0.0256) gly + (0.154) glycogen + (0.203) gtp + (45.5608) h2o + (0.001611) his-L + (0.002764) il…												Amino acid and fatty acid composition were experimentally measured
Geobacter metallireducens	G.metallireducens	δProteobacteria		2009	Sun et al.		agg_GS13m_2	[c] : (0.022284123) 26dap-M + (0.0177014) 3pg + (0.021845986) akg + (0.022284123) ala-D + (0.372353129) ala-L + (0.20157662) arg-L + (0.164274185) asn-L + (0.164274185) asp-L + (46.718804) atp + (0.000940527) ca2 + (0.040129178) ctp + (0.062409843) cys-L + (0.020714) datp + (0.020714656) dctp + (0.020714656) dgtp + (0.020714656) dttp + (0.001307241) fa1 + (0.062391063) fa3 + (0.002733323) fa4 + (…												from G. sulfurreducens model
Geobacter sulfurreducens	G.sulfurreducens	δProteobacteria		2006	Mahadevan et al.		agg_GS13m_2	[c] : (0.022284123) 26dap-M + (0.0177014) 3pg + (0.021845986) akg + (0.022284123) ala-D + (0.372353) ala-L + (0.20157662) arg-L + (0.164274185) asn-L + (0.164274) asp-L + (18.218804) atp + (0.000940527) ca2 + (0.040129178) ctp + (0.062409843) cys-L + (0.020714) datp + (0.020714656) dctp + (0.020714656) dgtp + (0.020714656) dttp + (0.001307) fa1 + (0.062391063) fa3 + (0.002733323) fa4 + (0.0111709…
Haemophilus influenzae	H.influenzae	γProteobacteria	Rd	2000	Schilling and Palsson	iCS400		All 20 aminoacids, all 4 Deoxyribonucleotides, all 4 Ribonucleotides, Phosphatidyl serine, Phosphatidyl ethanolamine, Phosphatidyl glycerol, Cardiolypin, Peptidoglycan + Lipopolysaccharide, Putrescine, Spermidine, NAD; NADP; FAD; Coenzyme A, ACP, BIOTIN; HEME; THIAMIN; METHYL_TETRAhydrofolate, menaquinone, ubiquinone, dimethylmenaquinone, Octaprenyl pyrophosphate, Undecaprenyl pyrophosphate and G…
Helicobacter pylori	H.pylori	εProteobacteria	26695	2005	Thiele et al.	iIT341	R_BiomassHP_published	0.05 M_5mthf_c + 5e-05 M_accoa_c + 0.488 M_ala_L_c + 0.001 M_amp_c + 0.281 M_arg_L_c + 0.229 M_asn_L_c + 0.229 M_asp_L_c + 45.7318 M_atp_c + 6e-06 M_btn_c + 0.027907 M_clpn_HP_c + 6e-06 M_coa_c + 0.126 M_ctp_c + 0.087 M_cys_L_c + 0.0247 M_datp_c + 0.0254 M_dctp_c + 0.0254 M_dgtp_c + 0.0247 M_dttp_c + 1e-05 M_fad_c + 0.25 M_gln_L_c + 0.25 M_glu_L_c + 0.582 M_gly_c + 0.203 M_gtp_c + 45.5608 M_h2o_c…
Ketogulonicigenium vulgare	K.vulgare	αProteobacteria	WSH-001	2012	Zou et al.	iWZ663		59.7269 ATP[c] + 59.5704 H2O[c] + 0.0044 NAD[c] + 0.0038 COA[c] + 0.0036 ACCOA[c] + 0.0039 NADP[c] + 0.0037 FAD[c] + 0.004 Q8[c] + 0.1307 UTP[c] + 0.0088 PQQ[c] + 0.1557 GLYCOGEN[c] + 0.1858 GLN[c] + 0.2548 GLU[c] + 0.197 GTP[c] + 0.4416 GLY[c] + 0.0065 THF[c] + 0.3065 ASP[c] + 0.0195 DATP[c] + 0.0314 DGTP[c] + 0.1578 CTP[c] + 0.0314 DCTP[c] + 0.0195 DTTP[c] + 0.0203 PG[c] + 0.003 CL[c] + 0.2604 …
Klebsiella pneumoniae	K.pneumoniae	γProteobacteria	MGH 78578	2011	Liao et al.	iYL1228	R_Biomass	0.007 M_adphep_LD_c + 0.621 M_ala_L_c + 0.306 M_arg_L_c + 0.204 M_asn_L_c + 0.31 M_asp_L_c + 71.785 M_atp_c + 0.0013 M_clpn160_p + 0.0004 M_clpn161_p + 0.0002 M_clpn181_p + 0.117 M_ctp_c + 0.078 M_cys_L_c + 0.017 M_datp_c + 0.022 M_dctp_c + 0.022 M_dgtp_c + 0.142 M_dtdprmn_c + 0.017 M_dttp_c + 0.011 M_gam6p_c + 0.251 M_gln_L_c + 0.304 M_glu_L_c + 0.539 M_gly_c + 0.124 M_gtp_c + 66.5191 M_h2o_c + …
Lactobacillus plantarum	L.plantarum	Firmicutes	WCFS1	2006	Teusink et al.		R_biomass_LPL60		[c] : (0.1294) CPS_LPL2 + (0.000617) DNA_LPL + (0.00013) LTA_LPL + (0.00001) MGD + (0.1462) PGlac2 + (0.00243) PROT_LPL_v6.0 + (0.002784) RNA_LPL + (0.01378) RTAglc + (27.2) atp + (0.00001) btn + (0.000018) clpn_LPL + (0.0002) coa + (27.2) h2o + (0.000164) lyspg_LPL + (0.0002) nad + (0.000625) pg_LPL + (0.000001) pydx5p + (0.00001) thf + (0.00001) thmpp + (0.0002) udcpdp --> (27.2) adp + (27.2) h…	[c] : (0.125) alatrna + (0.04) argtrna + (0.06) asntrna + (0.06) asptrna + (0.306) atp + (0.011) cystrna + (0.083) glntrna + (0.023) glutrna + (0.084) glytrna + (2) gtp + (2.306) h2o + (0.017) histrna + (0.043) iletrna + (0.078) leutrna + (0.066) lystrna + (0.022) mettrna + (0.034) phetrna + (0.04) protrna + (0.056) sertrna + (0.064) thrtrna + (0.006) trptrna + (0.028) tyrtrna + (0.06) valtrna --…	[c] : (0.66) atp + (0.2) ctp + (0.32) gtp + (0.4) h2o + (0.22) utp --> (0.01) RNA_LPL + (0.4) adp + (0.4) h + (0.4) pi + ppi	[c] : (1.37) atp + (0.28) datp + (0.22) dctp + (0.22) dgtp + (0.28) dttp + (1.37) h2o --> (0.01) DNA_LPL + (1.37) adp + (1.37) h + (1.37) pi + ppi	(0.000018) clpn_LPL + (0.000164) lyspg_LPL + (0.000625) pg_LPL		(0.00001) btn + (0.0002) coa + (27.2) h2o + (0.0002) nad + (0.000001) pydx5p + (0.00001) thf + (0.00001) thmpp + (0.0002) udcpdp			[c] : (0.01) dgdag_LPL + (0.25) pg_LPL --> (0.01) LTA_LPL + (0.25) dag_LPL		the solute pool, lipids and cell wall are not lumped reactions
Lactococcus lactis	L.lactis	Firmicutes	ssp. lactis IL1403	2005	Oliveira et al.	iAO358	BIOMass		4.201 PROT + 0.074 DNA + 0.329 RNA + 0.015 LTA + 0.032 LIP + 0.119 PG + 0.064 POLYS + 18.15 ATP -> BIOMASS + 18.15 ADP + 18.15 phosphate	8.6 L-alanine + 4.1 L-arginine + 3.1 L-aspartate + 5.9 L-asparagine + 3.4 L-cysteine + 3.6 L-glutamate + 6.4 L-glutamine + 9.2 glycine + 1.5 L-histidine + 6.1 L-isoleucine + 8.7 L-leucine + 7.2 L-lysine + 2.5 L-methionine + 3.8 L-phenylalanine + 3.5 L-proline + 5.1 L-serine + 5.6 L-threonine + 1.7 L-tryptophan + 2.7 L-tyrosine + 7.2 L-valine + 430.6 ATP -> 100 PROT + 430.6 ADP + 430.6 phosphate	26.2 AMP + 20 CMP + 32.2 GMP + 21.6 UMP + 240 ATP -> 100 RNA + 240 ADP + 240 phosphate	32.3 dAMP + 17.7 dCMP + 17.7 dGMP + 32.3 dTMP + 337.2 ATP -> 100 DNA + 337.2 ADP + 337.2 phosphate	18.9 phosphatidylglycerol + 42.5 cardiolipin + 4.3 lysophosphatidylglycerol + 30.3 diglucosyl diacylglycerol + 4 monoglucosyl diacylglycerol -> 100 LIP	N-acetylmuramoyl-(N-acetyl-D-glucosamine)-L-alanyl-D-glutamyl-L-lysyl-D-alanyl-D-alanine-diphosphoundecaprenol + D-aspartate -> L-alanine + undecaprenyl diphosphate + PG		5.5 UDP-glucose + UDP-galactose + 5.6 dTDP-rhamnose -> POLYS + 6.5 UDP + 5.6 dTDP		D-alanyl-D-galactosyl-poly(glycerol phosphate) + diglucosyl diacylglycerol -> LTA + H(2)O
Mannheimia succiniciproducens	M.succiniciproducens	γProteobacteria	MBEL55E	2007	Kim et al.				0.506 PROTEIN + 0.028 DNA + 0.2 RNA + 0.049 PHOSPHOLIPID + 0.03 CAV + 0.018 LPS + 0.018 CARBO + 0.025 PEPTIDO + 7.8 ATP -> BIOMASS + 7.8 ADP + 7.8 PI	1.186 ALA + 0.372 ARG + 0.455 ASN + 0.455 ASP + 0.044 CYS + 0.534 GLN + 0.534 GLU + 0.931 GLY + 0.22 HIS + 0.515 ILE + 0.766 LEU + 0.452 LYS + 0.136 MET + 0.326 PHE + 0.733 PRO + 0.414 SER + 0.549 THR + 0.003 TRP + 0.111 TYR + 0.788 VAL + 40 ATP -> 40 ADP	1.925 ATP + 0.682 GTP + 0.961 CTP + 0.813 UTP -> 1.25 ADP + 1.25 PI + RNA	0.931 DATP + 0.688 DCTP + 0.931 DTTP + 0.688 DGTP + 4.4 ATP -> 4.4 ADP + 4.4 PI + DNA	0.648 PE + 0.162 PG -> PHOSPHOLIPID	UPPMN(GN)LADGNMD(G)5DADA -> UDCPP + PPEPTIDO	0.657 PYRDX + 0.145 COA + 0.141 FAD + 0.243 FMN + 0.360 MK + 0.167 NAD + 0.149 NADP + 0.249 THF + 0.419 THIAMIN -> CAV	1.897 UDPNAG + 3.794 UDPGAL -> 5.691 UDP + CARBO			0.14 K2LIPA + 0.42 ADPHEP + 0.28 UDPG + 0.28 CDPETN + 0.42 CMPKDO -> LPS + 0.42 ADP + 0.28 UDP + 0.42 CMP + 0.28 CDP
Methanosarcina acetivorans	M.acetivorans_12	Euryarchaeota	C2A	2012	Benedict et al.	iMB745	overall		R_overall : 65 M_atp_c + 0.01 M_carb_met_c + 0.04 M_dna_met_c + 65 M_h2o_c + 0.05 M_lipid_met_c + 0.63 M_protein_met_c + 0.24 M_rna_met_c + 0.04 M_trace_met_c -> 65 M_adp_c + 1 M_biomass_met_c + 65 M_h_c + 65 M_pi_c	R_protein_met : 0.62 M_ala_L_c + 0.4 M_arg_L_c + 0.4 M_asn_L_c + 0.48 M_asp_L_c + 0.11 M_cys_L_c + 0.23 M_gln_L_c + 0.71 M_glu_L_c + 0.65 M_gly_c + 0.15 M_his_L_c + 0.66 M_ile_L_c + 0.85 M_leu_L_c + 0.59 M_lys_L_c + 0.21 M_met_L_c + 0.4 M_phe_L_c + 0.36 M_pro_L_c + 0.62 M_ser_L_c + 0.49 M_thr_L_c + 0.09 M_trp_L_c + 0.33 M_tyr_L_c + 0.62 M_val_L_c -> 1 M_protein_met_c	R_rna_met : 0.48 M_atp_c + 0.42 M_ctp_c + 0.5 M_gtp_c + 0.6 M_utp_c -> 2 M_ppi_c + 1 M_rna_met_c	R_dna_met : 0.58 M_datp_c + 0.44 M_dctp_c + 0.44 M_dgtp_c + 0.59 M_dttp_c -> 1 M_dna_met_c + 2.05 M_ppi_c	R_lipid_met : 0.057 M_3hdpgpe_c + 0.214 M_3hdpgpg_c + 0.287 M_3hdpgpi_c + 0.244 M_3hdpgps_c + 0.005 M_dpgpe_c + 0.005 M_dpgpg_c + 0.027 M_dpgpi_c + 0.011 M_dpgps_c + 0.148 M_gdpgpi_c -> 1 M_lipid_met_c		R_trace_met : 0.0009 M_accoa_c + 0.044 M_adocblhbi_c + 0.00929 M_amp_c + 6e-05 M_coa_c + 0.00464 M_cob_c + 0.191 M_com_c + 5e-05 M_f390a_c + 5e-05 M_f390g_c + 0.00037 M_f420_2_c + 0.00028 M_f420_3_c + 0.00371 M_f420_4_c + 0.00279 M_f420_5_c + 9e-05 M_f420_6_c + 1e-05 M_f420_7_c + 0.019 M_f430_c + 0.219 M_h4spt_c + 0.044 M_hspmd_c + 0.191 M_mfr_b__c + 0.0204 M_nad_c + 0.00093 M_nadh_c + 0.00093 M_…	R_carb_met : 0.06 M_galactan_c + 1.27 M_glycogen_c + 2.49 M_polyacgal_c + 1.6 M_polyglcur_c -> 1 M_carb_met_c
Methanosarcina acetivorans	M.acetivorans_11	Euryarchaeota	C2A	2011	Satish Kumar et al.	iVS941		processed from model												*Note that except for the difference in stoichiometric ratios of nucleotides, this biomass equation is identical to the one used in iAF692.
Methanosarcina barkeri	M.barkeri	Euryarchaeota	Fusaro	2006	Feist et al.	iAF692	R_Mb_biomass_30	0.002698 M_3hdpgpe_c + 0.01012 M_3hdpgpg_c + 0.01349 M_3hdpgpi_c + 0.01147 M_3hdpgps_c + 5e-05 M_accoa_c + 0.00474 M_adocblhbi_c + 0.5621 M_ala_L_c + 0.001 M_amp_c + 0.3237 M_arg_L_c + 0.2638 M_asn_L_c + 0.2638 M_asp_L_c + 30.1846 M_atp_c + 6e-06 M_coa_c + 0.0005 M_cob_c + 0.02056 M_com_c + 0.1379 M_ctp_c + 0.1002 M_cys_L_c + 0.03312 M_datp_c + 0.02153 M_dctp_c + 0.02153 M_dgtp_c + 0.000674 M_dpg…
Methylobacterium extorquens	M.extorquens	αProteobacteria	AM1	2011	Peyraud et al.	iRP911		processed from model												ALL experimentally determined
Micrococcus luteus	M.luteus	Actinobacteria	NCTC 2665	2011	Rokem et al.		Growth		Growth: 0.412 PROTEIN + 0.167 RNA + 0.036 DNA + 0.027 PHOSPHOLIPID + 0.018 TAG + 0.03 SMALL MOLECULES + 0.110 PEPTIDOGLYCAN + 0.044 CARBOHYDRATE + 0.066 TEICH + 47 ATP -> BIOMASS + 47 ADP + 47 PI	PROTEIN_syn: 1.350 ALA + 0.352 ARG + 0.394 ASN + 0.391 ASP + 0.165 CYS + 0.382 GLN + 0.379 GLU + 2.015 GLY + 0.131 HIS + 0.477 ILE + 0.742 LEU + 0.499 LYS + 0.221 MET + 0.238 PHE + 0.422 PRO + 0.459 SER + 0.465 THR + 0.059 TRP + 0.159 TYR + 0.797 VAL + 40.0 ATP -> 40.0 ADP + 40.0 PI + PROTEIN	RNA_syn: 0.600 ATP + 0.826 GTP + 1.031 CTP + 0.662 UTP + 1.25 ATP -> 1.25 ADP + 1.25 PI + RNA + 3.119 PPI	DNA_syn: 0.448 DATP + 1.169 DCTP + 0.448 DTTP + 1.169 DGTP + 4.4 ATP -> 4.4 ADP + 4.4 PI + 3.236 PPI + DNA	PHOSLIP: 1.089 PE + 0.250 PG + 0.052 CL -> PHOSPHOLIPID; TRI_GLYOLS: 1.244 GL3P + 0.050 C140ACP + 1.677 C150ACP + 0.421 C160ACP + 1.570 C170ACP + 0.014 C181ACP -> TAG + 3.732 ACP + 1.244 PI	PEP_GLYCAN: 1.007 UDPNAM + 1.197 UDPNAG + 1.900 ALAALA + 0.950 ALA + 1.140 MDAPIM + 1.014 DGLUTAMATE + 0.973 GLY + 5.026 ATP -> PEPTIDOGLYCAN + 0.950 DALAxt + 1.197 UDP + 1.007 UMP + 5.026 ADP + 5.026 PI	SMALL_MOL: 0.188 NAD + 0.168 NADP + 0.163 COA + 0.012 ACP + 0.146 MK + 0.281 THF + 0.274 FMN + 0.159 FAD -> SMALL MOLECULES	CARBO: 1.897 UDPNAG + 3.794 UDPGAL -> 5.691 UDP + CARBOHYDRATE	TEICH_ACID: 0.518 POLYGP + 0.129 LYS + 0.129 UDPNAG + 0.129 ATP -> TEICH + 0.129 UDP + 0.129 ADP + 0.129 PI
Mycobacterium tuberculosis	M.tuberculosis_10	Actinobacteria	H37Rv	2010	Fang et al.	iNJ661m	R_biomass_Mtb_9_60atp_test_NOF	0.001681 M_Ac1PIM1_c + 0.001488 M_Ac1PIM2_c + 0.001335 M_Ac1PIM3_c + 0.001211 M_Ac1PIM4_c + 0.001274 M_Ac2PIM2_c + 0.002076 M_PIM1_c + 0.00179 M_PIM2_c + 0.001573 M_PIM3_c + 0.001403 M_PIM4_c + 0.001266 M_PIM5_c + 0.001154 M_PIM6_c + 0.230181 M_acgam1p_c + 0.405957 M_ala_L_c + 0.139026 M_amp_c + 0.000731 M_arabinanagalfragund_c + 0.015676 M_arach_c + 0.120416 M_arg_L_c + 0.047699 M_asn_L_c + 0.12…												m - modified; v ( & iNJ661v) - in vivo compatible
Mycobacterium tuberculosis	M.tuberculosis_Beste_07	Actinobacteria	H37Rv	2007	Beste et al.	GSMN-TB	% BIOMASSe		0.214 PROTEIN + 0.036 RNA + 0.022 DNA + 0.05 SMALLMOLECULES + 0.02 SUGARS + 0.01 PE + 0.02 TAGbio + 0.09 PIMS + 0.008 LAM + 0.234 MAPC + 0.17 P-L-GLX = 1 BIOMASS	0.389 ILE + 0.832 VAL + 0.173 MET + 1.324 ALA + 0.208 HIS + 0.192 LYS + 0.899 LEU + 0.696 ARG + 0.537 ASP + 0.541 SER + 0.429 GLU + 0.283 GLN + 0.556 THR + 0.132 TRP + 0.187 TYR + 0.094 CYS + 0.213 ASN + 40.74 ATP + 0.958 GLY + 0.56 PRO + 0.26 PHE = PROTEIN	0.641 UTP + 0.708 CTP + 1.98 ATP + 1.13 GTP = RNA + 1.25 ADP + 1.25 PI + 3.21 PPI	0.557 DTTP + 1.061 DGTP + 1.061 DCTP + 4.44 ATP + 0.557 DATP = DNA + 4.44 ADP + 4.44 PI + 3.24 PPI	PE (L-1-phosphatidyl-ethanolamine), triacylglycerol (TAGbio)	phosphatidyl_myo-inositol_mannosides (PIMS), lipoarabinomannan (LAM), mycolic_acid–arabinogalactan-peptidoglycan_complex (MAPC), poly-L-glutamate/glutamine (PL-glx)	0.188 NAD + 0.168 NADP + 0.163 COA + 0.012 ACP + 0.012 MBT-HOLO + 0.146 MK + 0.274 FMN + 0.159 FAD + 0.163 MAS + 0.01 HEME-FE2 + 0.01 HEME-FE3 + 0.001 FE2 + 0.001 FE3 + 0.001 FERO + 0.001 FERI + 0.01 SPRMD + 0.01 MTR1P = SMALLMOLECULES	0.106 G6P + 0.003 MAN + 0.003 DPPARA + 0.301 TRE + 0.587 UDPNAG = SUGARS + 0.587 UDP + 0.003 DPP				The first (BIOMASS1) reflects the actual macromolecular composition of M. tuberculosis. The second (BIOMASSe) is a minimal macromolecular composition of M. tuberculosis and includes only those components (DNA, RNA, protein, essential co-factors, and cell wall skeleton) that are thought to be essential for in vitro growth.
Mycobacterium tuberculosis	M.tuberculosis_Jamshidi_07	Actinobacteria	H37Rv	2007	Jamshidi and Palsson	iNJ661	R_biomass_Mtb_9_60atp	0.001681 M_Ac1PIM1_c + 0.001488 M_Ac1PIM2_c + 0.001335 M_Ac1PIM3_c + 0.001211 M_Ac1PIM4_c + 0.001274 M_Ac2PIM2_c + 0.002076 M_PIM1_c + 0.00179 M_PIM2_c + 0.001573 M_PIM3_c + 0.001403 M_PIM4_c + 0.001266 M_PIM5_c + 0.001154 M_PIM6_c + 0.230181 M_acgam1p_c + 0.405957 M_ala_L_c + 0.139026 M_amp_c + 0.000731 M_arabinanagalfragund_c + 0.015676 M_arach_c + 0.120416 M_arg_L_c + 0.047699 M_asn_L_c + 0.12…
Mycoplasma genitalium	M.genitalium	Tenericutes	G-37	2009	Suthers et al.	iPS189	R_Biomass	R_Biomass : 0.2669 M_alatrna_c + 0.193 M_argtrna_c + 0.148 M_asntrna_c + 0.148 M_asptrna_c + 0.0567 M_cystrna_c + 0.2603 M_glntrna_c + 0.2604 M_glutrna_c + 0.4083 M_glytrna_c + 0.0817 M_histrna_c + 0.2699 M_iletrna_c + 0.3464 M_leutrna_c + 0.3231 M_lystrna_c + 0.1133 M_mettrna_c + 0.1759 M_phetrna_c + 0.1606 M_protrna_c + 0.2162 M_sertrna_c + 0.1863 M_thrtrna_c + 0.0543 M_trptrna_c + 0.1108 M_tyr…
Mycoplasma pneumoniae	M.pneumoniae	Tenericutes		2013	Wodke et al.	iJW145	M305	[c]: (1657) guanosine + (1366) L-tyrosine + (9220) glycine + (1864) L-tryptophan + (54) L-asparagine + (100) S-adenosyl-L-methionine + (100) pyridoxal phosphate + (67) L-cysteine + a100) thiamin diphosphate + (2489) L-threonine + (100) 5-formyltetrahydrofolate + (1242) thymidine + (2793) L-valine + (1624) DNA (Mpn) + (1981) adenosine + (100) CoA + (9824) L-alanine + (3202) L-serine + (2015) RNA (…
Natronomonas pharaonis	N.pharaonis	Euryarchaeota	DSM 2160	2010	Gonzalez et al.		RM00001		1 BM: Amino acids (OD ml) + 1 BM: S-layer glyco (OD ml) + 1 BM: DNA (OD ml) + 1 BM: RNA (OD ml) + 1 BM: Lipids (OD ml) + 1 BM: Salts (OD ml) + 1 BM: Cofactors (OD ml) => 1 Biomass (OD ml)
Neisseria meningitidis	N.meningitidis_11	βProteobacteria		2011	Mendum et al.	Nmb_iTM560	R_Nm_Ess_biomass	0.1483 M_esslipid_NM_p + 5.55 M_protein + 0.0798 M_dna_c + 0.4432 M_rna_c + 0.1389 M_pepglycan_NM_p + 0.0077376 M_ptrc_c + 0.000223 M_mlthf_c + 0.000223 M_fad_c + 0.000223 M_pheme_c + 0.007106 M_fe3_c + 0.000223 M_thmpp_c + 0.000447 M_nadp_c + 0.003158 M_mobd_c + 0.011843 M_nh4_c + 0.000223 M_thf_c + 0.000223 M_10fthf_c + 0.003158 M_cobalt2_c + 0.003158 M_cu2_c + 0.000223 M_pydx5p_c + 0.004737 M_…
Neisseria meningitidis	N.meningitidis_07	βProteobacteria	serogroup B	2007	Baart et al.		LUMP70		0.92510 PROT + 0.02580 LIPID + 0.00297 PEPTIDO + 0.00305 LPS + 0.00249 DNA + 0.04060 RNA + 13.27 ATP + 13.27 H2O > BIOMASS + 13.27 ADP + 13.27 Pi + 13.27 H	all	all	all	a PA + b PE + c PG > LIPID	2.8 UDPNAG + 1.4 NH3 + 1.4 mDAP + 1.4 PEP + 3.8 ALA + 1.4 GLU + 1.4 H2O + 0.504 ACCOA + 12.6 ATP + 1.4 NADPH > PEPTIDO + 2.8 UTP + 0.504 COA + 12.6 ADP + 1.4 NADP + 11.2 Pi					3 UDPNAG + 2 RU5P + 2 PEP + 2 C12:0ACP + 2 C12:0-3OHACP + 2 C14:0-3OHACP + 2 S7P + ACA + NH3 + G1P + UTP + 2 CTP + 4 ATP + 9 H2O + 7 H > LPS + 2 ACE + 6 ACP + 4 ADP + 3 UDP + 5 PPi + 2 CMP + 4 Pi + UMP	fatty acids present in biomass were individually quantified; model designed to determine a minimal media
Porphyromonas gingivalis	P.gingivalis	Bacteroidetes	W83	2009	Mazumdar et al.	iVM679	Biomass	(0.05) 5mthf[c] + (5e-005) accoa[c] + (0.488) ala-L[c] + (0.001) amp[c] + (0.281) arg-L[c] + (0.229) asn-L[c] + (0.229) asp-L[c] + (45.7318) atp[c] +(6e-006) btn[c] + (0.027907) clpn_HP[c] + (6e-006) coa[c] + (0.126) ctp[c] +(0.087) cys-L[c] + 0.0247 datp[c] + 0.0254 dctp[c] + 0.0254 dgtp[c] + 0.0247 dttp[c] + 1e-005 fad[c] + 0.25 gln-L[c] + 0.25 glu-L[c] + 0.582 gly[c] + 0.203 gtp[c] + 45.5608 h…
Pseudomonas aeruginosa	P.aeruginosa	γProteobacteria	PA01	2008	Oberhardt et al.	iMO1056	PA_Biomass6_DM	[c] : (0.045754) 5mthf + (0.007686) PA_core_lipidA + (0.000045) accoa + (0.446559) ala-L + (0.000915) amp + (0.25714) arg-L + (0.20955) asn-L + (0.20955) asp-L + (41.84827) atp + (0.000096) cdlp_PA + (0.000005) coa + (0.1153) ctp + (0.079612) cys-L + (0.022602) datp + (0.023243) dctp + (0.023243) dgtp + (0.022602) dttp + (0.000045) fad + (0.22877) gln-L + (0.22877) glu-L + (0.532577) gly + (0.140…
Pseudomonas putida	P.putida_10	γProteobacteria	KT2440	2010	Sohn et al.	PpuMBEL1071			0.5 PROTEIN + 0.028 DNA + 0.2 RNA + 0.3 PHOSPHOLIPID + 0.03 CAV + 0.025 LPS + 0.2266 PEPTIDO + 2.9 ATP -> 1 BIOMASS + 2.9 ADP + 2.9 PI	all	all	all	pe, pg, clpn		coa, fad, fmn, nad, nadp, thf
Pseudomonas putida	P.putida_Nogales_08	γProteobacteria	KT2440	2008	Nogales et al.	iNJ746	R_BiomassKT_TEMP2	R_BiomassKT_TEMP2 : 0.05 M_5mthf_c + 5e-05 M_accoa_c + 0.488 M_ala_L_c + 0.001 M_amp_c + 0.281 M_arg_L_c + 0.229 M_asn_L_c + 0.229 M_asp_L_c + 45.7318 M_atp_c + 6e-06 M_coa_c + 0.0005 M_cpe160_c + 0.0005 M_cpe180_c + 0.0005 M_cpg160_c + 0.0005 M_cpg180_c + 0.126 M_ctp_c + 0.087 M_cys_L_c + 0.0247 M_datp_c + 0.0254 M_dctp_c + 0.0254 M_dgtp_c + 0.0247 M_dttp_c + 1e-05 M_fad_c + 0.25 M_gln_L_c + 0.2…
Pseudomonas putida	P.putida_Puchalka_08	γProteobacteria	KT2440	2008	Puchalka et al.	iJP815	IR09885	processed from model												both the biomass composition and the GAM/NGAM values were taken from the E. coli model
Ralstonia eutropha	R.eutropha	βProteobacteria	H16	2011	Lee et al.		Biomass		0.68 PROTEIN + 0.031 DNA + 0.06 RNA + 0.06 PEPTIDO + 0.055 CARBO + 0.03 CAV + 0.034 LPS + 0.0495 PHOSPHOLIPID + 15.3 atp -> BIOMASS + 15.3 adp + 15.3 pi	1.211 ala + 0.456 arg + 0.369 asn + 0.369 asp + 0.115 cys + 0.512 gln + 0.512 glu + 1.135 gly + 0.223 his + 0.306 ile + 0.522 leu + 0.189 lys + 0.159 met + 0.43 phe + 0.997 pro + 0.421 ser + 0.764 thr + 0.008 trp + 0.222 tyr + 0.687 val + 40 atp -> 40 adp + PROTEIN	0.631 atp + 0.75 gtp + 0.998 ctp + 0.747 utp -> 1.25 adp + 1.25 pi + RNA	0.564 datp + 1.054 dctp + 0.564 dttp + 1.054 dgtp + 4.4 atp -> 4.4 adp + 4.4 pi + DNA	0.927 pe + 0.283 pg + 0.093 clpn -> PHOSPHOLIPID	ppeptido + dala -> PEPTIDO + dala_e	0.656 pydxn + 0.145 coa + 0.141 fad + 0.243 fmn + 0.14 uq + 0.167 nad + 0.149 nadp + 0.249 thf + 0.418 thiamin -> CAV	3.937 udpnag + 0.984 udpacgal -> 4.921 udp + CARBO			0.14 lipa + 0.42 adphep + 0.28 udpg + 0.28 cdpetn + 0.42 ckdo -> 0.42 adp + 0.28 udp + 0.42 cmp + 0.28 cdp + LPS	carbohydrates and a.a. Determined
Rhodobacter sphaeroides	R.spaeroides	αProteobacteria	2.4.1	2011	Imam et al.	iRsp1095	RXN1306	53.64655271 ATP + 0.831653485843787 L-Alanyl-tRNA(Ala) + 0.437776541668504 L-Arginyl-tRNA(Arg) + 0.144502841748517 L-Asparaginyl-tRNA(Asn) + 0.339612163940608 L-Aspartyl-tRNA(Asp) + 0.0725562791901838 L-Cysteinyl-tRNA(Cys) + 0.162794340704026 L-Glutamyl-tRNA(Glu) + 0.407290710075989 Glutaminyl-tRNA(Gln) + 0.562158734565962 Glycyl-tRNA(Gly) + 0.138405675430014 L-Histidyl-tRNA(His) + 0.295102849815…
Rhodococcus erythropolis	R.erythtropolis	Actinobacteria		2011	Aggarwal et al		BIOMASS	0.0832 ILEU + 0.178 VAL + 0.038 MET + 0.2833 ALA + 0.0411 LYS + 0.1924 LEU + 0.1489 ARG + 0.04558 ASPG + 0.1149 ASP + 0.1158 SER + 0.092 GLUT + 0.0606 GLUMN + 0.119 THRN + 0.02824 TRYP + 0.04 TYR + 0.05564 PALA + 0.022 CYS + 42 ATP + 0.20501 GLY + 0.11984 PROL + 0.0231 UTP + 0.0255 CTP + 0.04068 GTP + 0.01225 dTTP + 0.023342 dGTP + 0.023342 dCTP + 0.01225 dATP + 0.00212 GLC6P + 0.0001 M6P + 0.006…												from existing models of M. tuberculosis
Rhodoferax ferrireducens	R.ferrireducens	βProteobacteria		2009	Risso et al.		BIO_Rfer3	[c] : (0.00034) 4hba + (59.81) atp + (0.000345) coa + (0.00104) dna_Eco + (0.00069) fad + (0.1598) glycogen + (59.81) h2o + (0.000034) hemeO + (0.00102) hmfurn + (0.00908) lps_EC + (0.0022) nadh + (0.0017) nadph + (0.02614) peptido_EC + (0.00256) plipid_Eco + (0.005088) protein_Eco + (0.03527) ptrc + (0.000034) pydx5p + (0.006566) rna_Eco + (0.00713) spmd + (0.05) thf + (0.00034) thmpp + (0.00034…												based on ecoli
Salmonella typhimurium	S.typhimurium_11	γProteobacteria	LT2	2011	Thiele et al.	STM_v1.0	R_biomass_iRR1083_metals	59.9643 M_atp_c + 53.3039 M_h2o_c + 1.49896 M_gly_c + 0.748399 M_ala_L_c + 0.374015 M_asp_L_c + 0.349831 M_thr_L_c + 0.317225 M_ser_L_c + 0.311404 M_lys_L_c + 0.284577 M_val_L_c + 0.272689 M_asn_L_c + 0.256971 M_pro_L_c + 0.256058 M_glu_L_c + 0.206491 M_leu_L_c + 0.200228 M_gln_L_c + 0.186332 M_gtp_c + 0.1776 M_k_c + 0.166895 M_ctp_c + 0.154549 M_utp_c + 0.13874 M_phe_L_c + 0.130805 M_arg_L_c + 0…												3 BOFs; only biomass_iRR1083_metals was used in growth studies in paper)
Salmonella typhimurium	S.typhimurium_Raghunathan_09	γProteobacteria	LT2	2009	Raghunathan et al.	iRR1083	R_biomass_iRR1083_metals	[c] : (0.000188) 12dgr2_ST + (0.05) 5mthf + (0.00005) accoa + (0.748399) ala-L + (0.001) amp + (0.130805) arg-L + (0.272689) asn-L + (0.374015) asp-L + (59.964348) atp + (0.000014) clpn2_ST + (0.000006) coa + (0.166895) ctp + (0.017197) cys-L + (0.026137) datp + (0.028567) dctp + (0.028567) dgtp + (0.026137) dttp + (0.00001) fad + (0.200228) gln-L + (0.256058) glu-L + (1.498961) gly + (0.027476) …												directly determining the components of Salmonella biomass,
Salmonella typhimurium	S.typhimurium_Abuoun_09	γProteobacteria	LT2	2009	AbuOun et al.	iMA945	ST_biomass_core	(0.000223) 10fthf[c] + (0.000223) 2ohph[c] + (0.5137) ala-L[c] + (0.000223) amet[c] + (0.2958) arg-L[c] + (0.2411) asn-L[c] + (0.2411) asp-L[c] + (59.984) atp[c] + (0.004737) ca2[c] + (0.004737) cl[c] + (0.000576) coa[c] + (0.003158) cobalt2[c] + (0.1335) ctp[c] + (0.003158) cu2[c] + (0.09158) cys-L[c] + (0.02617) datp[c] + (0.02702) dctp[c] + (0.02702) dgtp[c] + (0.02617) dttp[c] + (0.000223) fa…												started with the biomass equation from the core biomass equation from the E. coli iAF1260
Shewanella oneidensis	S.oneidensis	γProteobacteria	MR-1	2010	Pinchuck et al.	iSO783	R_SO_BiomassMacro_DM_noATP2	6.9e-05 M_12dag3p_c + 0.123001 M_12dgr_c + 0.05 M_5mthf_c + 5e-05 M_accoa_c + 0.01114 M_adphep_D_D_c + 0.010152 M_agpe_c + 0.000421 M_agpg_c + 0.527421 M_alatrna_c + 0.001 M_amp_c + 0.218663 M_argtrna_c + 0.246909 M_asntrna_c + 0.32142 M_asptrna_c + 220.749826 M_atp_c + 6e-06 M_coa_c + 0.064814 M_ctp_c + 0.052109 M_cystrna_c + 0.043416 M_datp_c + 0.036984 M_dctp_c + 3.70E-02 M_dgtp_c + 0.043416 M…
Spirulina platensis	S.platensis_autotrophy	Cyanobacteria	C1	2012	Klanchui et al.	iAK692	SP0699		0.8404 protein + 0.1230 carbohydrate + 0.0182 lipid + 0.0130 RNA + 0.0039 DNA + 0.0016 chlorophyll-a + 97 ATP => biomass + 97 ADP + 97 phosphate	0.058 L-isoleucine + 0.094 L-leucine + 0.036 L-lysine + 0.018 L-methionine + 0.039 L-phenylalanine + 0.054 L-threonine + 0.009 L-tryptophan + 0.076 L-valine + 0.053 L-arginine + 0.014 L-histidine + 0.101 L-alanine + 0.098 L-aspartate + 0.132 L-glutamate + 0.007 L-cysteine + 0.086 glycine + 0.038 L-proline + 0.054 L-serine + 0.033 L-tyrosine + 2 GTP + 55 ATP + 2 H2O => protein + 2 GDP + 55 ADP + d…	0.262 ATP + 0.322 GTP + 0.216 UTP + 0.200 CTP + 2 ATP => RNA + diphosphate + 2 ADP + 2 phosphate	0.279 dTTP + 0.222 dCTP + 0.222 dGTP + 0.279 dATP + 5 ATP => DNA + diphosphate + 5 ADP + 5 phosphate	0.320 monogalactosyldiacylglycerol + 0.131 digalactosyldiacylglycerol + 0.147 sulfoquinovosyldiacylglycerol + 0.216 glycerol + 0.186 triglyceride + ATP => lipid + ADP + phosphate			0.732 dTDP-alpha-L-rhamnose + 0.124 UDP-D-glucose + 0.051 cyclitol + 0.030 peptidoglycan + 0.043 glycogen + 0.022 CMP-N-acetylneuraminate + 5 ATP => carbohydrate + 5 ADP + 5 phosphate + 0.732 dTDP + 0.124 UDP + 0.022 CMP				obtained based on data from different sources of experimental efforts for S. platensis under autotrophic conditions
Staphylococcus aureus	S.aureus_Becker_05	Firmicutes	N315	2005	Becker and Palsson	iSB619	R_biomass_SA_8a	0.01 M_10fthf_c + 0.42 M_12dgr_SA_c + 1.27 M_26dap_LL_c + 0.01 M_SA_FREE_FA_c + 0.38 M_acgam_c + 1.22 M_acgam1p_c + 6.6 M_ala_L_c + 3.11 M_amp_c + 3.88 M_arg_L_c + 4.48 M_asn_L_c + 4.48 M_asp_L_c + 20000 M_atp_c + 2.51 M_clpn_SA_c + 2.2 M_cmp_c + 0.79 M_cys_L_c + 0.76 M_damp_c + 0.53 M_dcmp_c + 0.012068 M_dgdcg_SA2_c + 0.6 M_dgmp_c + 0.73 M_dtmp_c + 0.01 M_fad_c + 0.23 M_gam1p_c + 5.3 M_glcp_SA_c…												from bsubtilis, 58components
Staphylococcus aureus	S.aureus_Heinemann_05	Firmicutes	N315	2005	Heinemann et al.	iMH551			0.4 1gProtein + 0.12 1gRNA + 0.03 1gDNA + 0.07 1gLipid + 0.24 1gCellwall + 0.14 1gPool + 40 ATP => Biomass + 40 ADP + 40 Orthophosphate	0.492 L-Alanine + 0.268 L-Arginine + 0.433 L-Asparagine + 0.446 L-Aspartate + 0.048 L-Cysteine + 0.318 L-Glutamine + 0.497 L-Glutamate + 0.462 Glycine + 0.178 L-Histidine + 0.658 L-Isoleucine + 0.699 L-Leucine + 0.576 L-Lysine + 0.202 L-Methionine + 0.343 L-Phenylalanine + 0.246 L-Proline + 0.469 L-Serine + 0.443 L-Threonine + 0.057 L-Tryptophane + 0.298 L-Tyrosine + 0.514 L-Valine + 39.94 ATP =>…	1.756 ATP + 0.496 CTP + 0.496 GTP + 0.496 UTP => 1gRNA + 1.25 ADP + 1.25 Orthophosphate	0.676 dATP + 0.33 dCTP + 0.33 dGTP + 0.676 dTTP + 4.39 ATP => 1gDNA + 4.39 ADP + 4.39 Orthophosphate	0.4588 Phosphatidylglycerol + 0.0574 Cardiolipin + 0.0574 Lysylphosphatidylglycerol + 0.0115 3-D-Glucosyl-1,2-dihexadecanoylglycerol + 0.0688 Diglucosyl-dihexadecanoylglycerol + 0.0344 Lipoteichoic_acid + 0.0765 Menaquinone + 0.1912 1,2-Dihexadecanoyl-sn-glycerol => 1gLipid	0.363 Crosslinked_peptido_glycan + 0.019 Wallteichoic_acid => 1gCellwall	0.0008 ATP + 0.1161 L-Alanine + 0.0288 L-Arginine + 0.5959 L-Aspartate + 0.5256 L-Glutamate + 0.0086 L-Glutamine + 0.0398 Glycine + 0.0169 L-Histidine + 0.0481 L-Isoleucine + 0.0222 L-Leucine + 0.0405 L-Lysine + 0.0222 L-Methionine + 0.0043 L-Phenylalanine + 0.1293 L-Proline + 0.0756 L-Serine + 0.0156 L-Threonine + 0.0017 L-Tryptophane + 0.0162 L-Valine + 13.3495 K+ + 0.8953 Mg2+ + 1.9895 Na+ + 0…		above	above		extensive literature search on S. aureus, 50 components
Streptomyces coelicolor	S.coelicolor_10	Actinobacteria	A3(2)	2010	Alam et al.		R_biomass		0.412 PROTEIN + 0.167 RNA + 0.036 DNA + 0.027 PHOSPHOLIPID + 0.018 TAG + 0.03 SMALLMOLECULES + 0.110 PEPTIDOGLYCAN + 0.044 CARBOHYDRATE + 0.066 TEICH + 47 ATP -> 47 ADP + 47 PI	1.350 ALA + 0.352 ARG + 0.394 ASN + 0.391 ASP + 0.165 CYS + 0.382 GLN + 0.379 GLT + 2.015 GLY + 0.131 HIS + 0.477 ILE + 0.742 LEU + 0.499 LYS + 0.221 MET + 0.238 PHE + 0.422 PRO + 0.459 SER + 0.465 THR + 0.059 TRP + 0.159 TYR + 0.797 VAL + 40.0 ATP -> 40.0 ADP + 40.0 PI + 1 PROTEIN	0.600 ATP + 0.826 GTP + 1.031 CTP + 0.662 UTP + 1.25 ATP -> 1.25 ADP + 1.25 PI + 1 RNA + 3.119 PPI	0.448 DATP + 1.169 DCTP + 0.448 DTTP + 1.169 DGTP + 4.4 ATP -> 4.4 ADP + 4.4 PI + 3.236 PPI + 1 DNA	1.244 GL3P + 0.050 C140ACP + 1.677 C150ACP + 0.421 C160ACP + 1.570 C170ACP + 0.014 C181ACP -> 1 TAG + 3.732 ACP + 1.244 PI ; 1.089 PE + 0.250 PG + 0.052 CDL -> 1 PHOSPHOLIPID	1.007 UDPNAM + 1.197 UDPNAG + 1.900 ALAALA + 0.950 ALA + 1.140 MDAPIM + 1.014 GLU + 0.973 GLY + 5.026 ATP -> 1 PEPTIDOGLYCAN + 0.950 DALAxt + 1.197 UDP + 1.007 UMP + 5.026 ADP + 5.026 PI	0.188 NAD + 0.168 NADP + 0.163 COA + 0.012 ACP + 0.146 MK + 0.281 THF + 0.274 FMN + 0.159 FAD -> 1 SMALLMOLECULES	1.897 UDPNAG + 3.794 UDPGAL -> 5.691 UDP + 1 CARBOHYDRATE	0.518 POLYGP + 0.129 LYS + 0.129 UDPNAG + 0.129 ATP -> 1 TEICH + 0.129 UDP + 0.129 ADP + 0.129 PI
Streptomyces coelicolor	S.coelicolor_05	Actinobacteria	A3(2)	2005	Borodina et al.		biomass_assembley		0.412 PROTEIN + 0.167 RNA + 0.036 DNA + 0.027 PHOSPHOLIPID + 0.018 TAG + 0.03 SMALL MOLECULES + 0.110 PEPTIDOGLYCAN + 0.044 CARBOHYDRATE + 0.066 TEICH + 47 ATP -> BIOMASS + 47 ADP + 47 PI	1.350 ALA + 0.352 ARG + 0.394 ASN + 0.391 ASP + 0.165 CYS + 0.382 GLN + 0.379 GLU + 2.015 GLY + 0.131 HIS + 0.477 ILE + 0.742 LEU + 0.499 LYS + 0.221 MET + 0.238 PHE + 0.422 PRO + 0.459 SER + 0.465 THR + 0.059 TRP + 0.159 TYR + 0.797 VAL + 40.0 ATP -> 40.0 ADP + 40.0 PI + PROTEIN	0.600 ATP + 0.826 GTP + 1.031 CTP + 0.662 UTP + 1.25 ATP -> 1.25 ADP + 1.25 PI + RNA + 3.119 PPI	0.448 DATP + 1.169 DCTP + 0.448 DTTP + 1.169 DGTP + 4.4 ATP -> 4.4 ADP + 4.4 PI + 3.236 PPI + DNA	1.089 PE + 0.250 PG + 0.052 CL -> PHOSPHOLIPID; 1.244 GL3P + 0.050 C140ACP + 1.677 C150ACP + 0.421 C160ACP + 1.570 C170ACP + 0.014 C181ACP -> TAG + 3.732 ACP + 1.244 PI	1.007 UDPNAM + 1.197 UDPNAG + 1.900 ALAALA + 0.950 ALA + 1.140 MDAPIM + 1.014 DGLUTAMATE + 0.973 GLY + 5.026 ATP -> PEPTIDOGLYCAN + 0.950 DALAxt + 1.197 UDP + 1.007 UMP + 5.026 ADP + 5.026 PI	0.188 NAD + 0.168 NADP + 0.163 COA + 0.012 ACP + 0.146 MK + 0.281 THF + 0.274 FMN + 0.159 FAD -> SMALL MOLECULES	1.897 UDPNAG + 3.794 UDPGAL -> 5.691 UDP + CARBOHYDRATE	0.518 POLYGP + 0.129 LYS + 0.129 UDPNAG + 0.129 ATP -> TEICH + 0.129 UDP + 0.129 ADP + 0.129 PI			several sources
Synechocystis sp. PCC6803	Synechocystis.sp_autotrophy_11	Cyanobacteria	PCC6803	2011	Nogales et al.	iJN678	R_Ec_biomass_SynAuto	53.4862 M_atp_c + 4.4667e-05 M_nadh_c + 0.0017867 M_nad_c + 48.7499 M_h2o_c + 0.000335 M_nadph_c + 0.00011167 M_nadp_c + 0.13259 M_gtp_c + 0.000279 M_accoa_c + 3.1267e-05 M_malcoa_c + 0.27871 M_glu_L_c + 0.0001675 M_coa_c + 0.00022333 M_ribflv_c + 0.25602 M_gln_L_c + 0.000223 M_adocbl_c + 0.23149 M_asp_L_c + 0.03327 M_ptrc_c + 0.000223 M_10fthf_c + 0.00022333 M_thf_c + 0.01136 M_nh4_c + 0.39075 M…
Synechocystis sp. PCC6803	Synechocystis.sp_10	Cyanobacteria	PCC6805	2010	Montagud et al.	iSyn669	Biomass	0.499149 Ala + 0.28742 Arg + 0.234232 Asp + 0.234232 Asn + 0.088988 Cys + 0.255712 Gln + 0.255712 Glu + 0.595297 Gly + 0.092056 His + 0.282306 Ile + 0.437778 Leu + 0.333448 Lys + 0.149336 Met + 0.180021 Phe + 0.214798 Pro + 0.209684 Ser + 0.246506 Thr + 0.055234 Trp + 0.133993 Tyr + 0.411184 Val + 0.024150597 dATPbm + 0.024150597 dTTPbm + 0.021729829 dGTPbm + 0.021729829 dCTPbm + 0.140389293 AMPb…
Thermotoga maritima	T.maritima	Thermotogae	MSB8	2009	Zhang et al.	03_16_09_TM_minimal_medium_glc	R_BiomassEcoli_TM	0.05 M_5mthf_c + 0.003495 M_TM_GL1_c + 0.003495 M_TM_GL2_c + 5e-05 M_accoa_c + 0.488 M_ala_L_c + 0.001 M_amp_c + 0.281 M_arg_L_c + 0.458 M_asp_L_c + 45.7318 M_atp_c + 6e-06 M_coa_c + 0.126 M_ctp_c + 0.087 M_cys_L_c + 0.0247 M_datp_c + 0.0254 M_dctp_c + 0.0254 M_dgtp_c + 0.001398 M_dmosACP_c + 0.001398 M_dmtaACP_c + 0.0247 M_dttp_c + 1e-05 M_fad_c + 0.25 M_gln_L_c + 0.25 M_glu_L_c + 0.582 M_gly_c …
Vibrio vulnificus	V.vulnificus	γProteobacteria	CMCP6	2011	Kim et al.	VvuMBEL943	R806		0.55 PROTEIN + 0.031 DNA + 0.205 RNA + 0.091 PHOSPHOLIPID + 0.03 CAV + 0.034 LPS + 0.025 PEPTIDO + 0.025 GLYCOGEN + 46 ATP -> 1 BIOMASS + 46 ADP + 46 PI	1.521 ALA + 0.384 ARG + 0.438 ASN + 0.438 ASP + 0.108 CYS + 0.645 GLN + 0.645 GLU + 1.002 GLY + 0.196 HIS + 0.479 ILE + 0.673 LEU + 0.373 LYS + 0.126 MET + 0.283 PHE + 0.392 PRO + 0.407 SER + 0.5 THR + 0.109 TRP + 0.115 TYR + 0.712 VAL + 40 ATP -> 40 ADP + 40 PI + 1 PROTEIN	2.023 ATP + 0.946 GTP + 0.696 CTP + 0.675 UTP -> 1.25 ADP + 1.25 PI + 3.09 PPI + 1 RNA	0.863 DATP + 0.756 DGTP + 0.756 DCTP + 0.863 DTTP + 4.4 ATP -> 4.4 ADP + 4.4 PI + 3.237 PPI + 1 DNA	0.155 a_2AG3PE + 0.908 PE + 0.268 PG -> 1 PHOSPHOLIPID		0.163 COA + 0.159 FAD + 0.274 FMN + 0.405 MK + 0.188 NAD + 0.168 NADP + 0.739 PYRDX + 0.281 THF -> 1 CAV
Xanthomonas campestris	X.campestris	γProteobacteria		2013	Schatschneider et al.		R_biomass1	0.177 M_Glu_c + 0.149 M_Phe_c + 0.188 M_Tyr_c + 0.017 M_Trp_c + 0.177 M_Gln_c + 0.12 M_His_c + 0.232 M_L_Ser_c + 0.376 M_Gly_c + 0.149 M_L_Cys_c + 0.275 M_L_Val_c + 0.631 M_L_Ala_c + 0.34 M_L_Leu_c + 0.148 M_L_Asp_c + 0.19 M_L_Lys_c + 0.347 M_L_Thr_c + 0.009 M_L_Met_c + 0.148 M_L_Asn_c + 0.094 M_L_Pro_c + 0.224 M_L_Arg_c + 0.166 M_L_Ile_c + 0.00027 M_upp_c + 0.00759 M_LPS_c + 7.5e-05 M_up_c + 5e-…												*Prebio> Bio
Yersinia pestis	Y.pestis_11	γProteobacteria	CO92	2011	Charusanti et al.	iPC815	R_biomass_25C	0.136 M_utp_c + 0.0011 M_clpn140_p + 0.69 M_leu__L_c + 0.0008 M_pg140_p + 0.0254 M_dctp_c + 0.25 M_arg__L_c + 0.0247 M_dttp_c + 0.0064 M_pe140_p + 0.002 M_clpn160_p + 0.073 M_cys__L_c + 0.002 M_pg161_p + 0.5 M_val__L_c + 0.00013 M_nadp_c + 0.053 M_trp__L_c + 0.91 M_gly_c + 0.0247 M_datp_c + 0.52 M_ser__L_c + 0.00215 M_nad_c + 1e-05 M_fad_c + 0.002 M_clpn181_p + 0.0028 M_clpn161_p + 0.26 M_asn__L_…												2 BOFs for different Tº
Yersinia pestis	Y.pestis_09	γProteobacteria	91001	2009	Navid and Almaas	iAN818m		(0.05) 5MTHF + (5.0E-5) ACCOA + (0.931) ALA-L + (0.0010) AMP + (0.25) ARG-L + (0.26) ASN-L + (0.32) ASP-L + (45.7318) ATP + (2.8E-3) CLPN + (6.0E-6) COA + (0.126) CTP + (0.073) CYS-L + (0.0247) DATP + (0.0254) DCTP + (0.0254) DGTP + (0.0247) DTTP + (1.0E-5) FAD + (0.27) GLN-L + (0.31) GLU-L + (0.91) GLY + (0.154) GLYCOGEN + (0.203) GTP + (45.5608) H2O + (0.12) HIS-L + (0.39) ILE-L + (0.69) LEU-L …												Biomass Composition (25 ºC)
Zymomonas mobilis	Z.mobilis_11	αProteobacteria	ZM4	2011	Widiastuti et al.	iZM363	Biomass		0.605 PROTEIN + 0.195 RNA + 0.027 DNA + 0.053 PHOSPHOLIPID + 0.028 HOPANOIDS + 0.004 TAGS + 0.038 SMALL MOLECULES + 0.025 PEPTIDOGLYCAN + 0.025 CARBOHYDRATES → BIOMASS	2.144 Ala + 0.371 Arg + 0.435 Asn + 0.435 Asp + 0.037 Cys + 0.308 Gln + 0.307 Glu + 1.903 Gly + 0.146 His+ 0.672 Ile + 0.672 Leu + 0.447 Lyd + 0.145 Met + 0.019 Phe + 0.391 Pro + 0.383 Ser + 0.415 Thr + 0.093 Trp + 0.122 Tyr + 1.057 Val + 44.92 ATP → 44.92 ADP + 44.92 pi + PROTEIN	0.666 ATP + 0.926 GTP + 0.734 CTP + 0.774 UTP + 1.24 ATP → 1.24 ADP + 1.24 pi + RNA + 3.1 ppi	0.869 dATP + 0.750 dCTP + 0.869 dTTP + 0.750 dGTP + 4.4 ATP → 4.4 ADP + 4.4 pi + 3.237 ppi + DNA	0.118 Cardiolipin + 0.665 Phosphatidylethanolamine + 0.054 Phosphatidylglycerol + 0.141 Phosphatidylinositol + 0.250 Phosphatidylcholine → PHOSPHOLIPID; 1.123 GL3P + 0.408 C120ACP + 0.445 C140ACP + 0.223 C141ACP + 0.558 C160ACP + 0.595 C161ACP + 0.112 C180ACP + 1.116 C181ACP + 0.259 C190ACP → TAGS + 3.705 ACP + 1.235 pi	0.11 THBH + 0.692 THBHGA + 0.579 THBHET + 0.07 Diplopterol + 0.01 Hopene → HOPANOIDS; 0.956 N-acetylmuramic acid + 0.956 N-acetylglucosamine + 0.956 L-Ala + 0.956 DAP + 0.956 D-Glu + 0.956 D-Ala + 3.824 ATP → PEPTIDOGLYCAN + 3.824 ADP + 3.824 pi	0.167 nad + 0.149 nadp + 0.145 coa + 0.010 ACP + 1.260 ptrc + 0.765 spmd + 0.249 thf + 0.273 fmn + 0.141 fad → SMALL MOLECULES	1.897 N-acetylglucosamine + 3.794 Galactose → CARBOHYDRATE				biomass composition was obtained from a number of references pertaining to the various cellular components of Z. mobilis.
Zymomonas mobilis	Z.mobilis_10	αProteobacteria	ZM5	2010	Lee et al.	ZmobMBEL601	R601		0.195 RNA + 0.027 DNA + 0.605 PROTEIN + 0.053 PHOSPHOLIPID + 0.025 PEPTIDO + 0.025 GLYCOGEN + 0.038 SMALL_MOLECULES + 16.45 ATP + 0.028 HOPANOIDS + 0.004 TAG -> Biomass + 16.45 ADP + 16.45 PI	2.144 ALA + 0.317 ARG + 0.435 ASN + 0.435 ASP + 0.037 CYS + 0.308 GLN + 0.307 GLU + 1.903 GLY + 0.146 HIS + 0.672 ILE + 0.672 LEU + 0.447 LYS + 0.145 MET + 0.019 PHE + 0.391 PRO + 0.383 SER + 0.415 THR + 0.093 TRP + 0.122 TYR + 1.057 VAL + 44.92 ATP -> 44.92 ADP + 44.92 PI + PROTEIN	0.667 ATP + 0.929 GTP + 0.718 CTP + 0.786 UTP -> 1.24 ADP + 1.24 PI + RNA + 3.1 PPI	0.869 DATP + 0.75 DCTP + 0.869 DTTP + 0.75 DGTP + 4.4 ATP -> 4.4 ADP + 4.4 PI + 3.237 PPI + DNA	0.118 CL + 0.655 PE + 0.054 PG + 0.141 PINSTOL + 0.25 PC -> PHOSPHOLIPID; 1.235 GL3P + 0.408 C120ACP + 0.445 C140ACP + 0.222 C141ACP + 0.556 C160ACP + 0.593 C161ACP + 0.111 C180ACP + 1.112 C181ACP + 0.259 C190ACP -> TAG + 3.705 ACP + 1.235 PI	0.11 THBH + 0.692 THBHGA + 0.579 THBHET + 0.07 HOPANOL + 0.024 HOPENE -> HOPANOIDS; UAAGMDA -> UDCPDP + PEPTIDO	0.167 NAD + 0.149 NADP + 0.145 COA + 0.01 ACP + 1.26 PTRC + 0.765 SPMD + 0.249 THF + 0.243 FMN + 0.141 FAD -> SMALL_MOLECULES
Models excluded from the analysis (*see column "Notes")
Halobacterium salinarum		Euryarchaeota	R-1	2008	Gonzalez et al.															Equation not found in the model.
Mannheimia succiniciproducens		γProteobacteria	MBEL55E	2004	Hong et al.															Detailed composition not found - macromolecular composition could not be deconvoluted
Rhizobium etli		αProteobacteria	CFN42	2007	Resendis-Antonio et al.	iOR363														No biomass equation (model for other simulations than biomass production)
Sinorhizobium meliloti		αProteobacteria	1021		Zhao et al.	iHZ565														No biomass equation (model for other simulations than biomass production)
Staphylococcus aureus		Firmicutes	N315	2009	Lee et al.															13 strain-specific BOFs based on the previous two models for S. aureus (main table)
Streptococcus thermophilus		Firmicutes	LMG18311	2009	Pastink et al.															Equation not found in the model.
Synechocystis sp. PCC6803		Cyanobacteria	PCC6804	2008	Fu et al.															BOF lacks aminoacids

## Sheet: 2.Standardized_nom_compositions
Supplementary Dataset 2 - Composition of BOFs of manually curated GEMs of prokaryotes after deconstruction of compositions from macromolecular lumped reactions and standardization of nomenclature
Phylum	γProteobacteria	γProteobacteria	Firmicutes	Firmicutes	Firmicutes	Bacteroidetes	Bacteroidetes	γProteobacteria	βProteobacteria	γProteobacteria	Firmicutes	Firmicutes	Firmicutes	Firmicutes	Actinobacteria	Cyanobacteria	Chloroflexi	γProteobacteria	γProteobacteria	γProteobacteria	γProteobacteria	γProteobacteria	δProteobacteria	δProteobacteria	γProteobacteria	εProteobacteria	αProteobacteria	γProteobacteria	Firmicutes	Firmicutes	γProteobacteria	αProteobacteria	Actinobacteria	Actinobacteria	Actinobacteria	Actinobacteria	Tenericutes	Tenericutes	βProteobacteria	βProteobacteria	Bacteroidetes	γProteobacteria	γProteobacteria	γProteobacteria	γProteobacteria	βProteobacteria	αProteobacteria	Actinobacteria	βProteobacteria
Organism	Acinetobacter baumannii	Acinetobacter baylyi	Bacillus megaterium	Bacillus subtilis	Bacillus subtilis	Blattabacterium cuenoti	Blattabacterium cuenoti	Buchnera aphidicola	Burkholderia cenocepacia	Chromohalobacter salexigens	Clostridium acetobutylicum	Clostridium acetobutylicum	Clostridium beijerinckii	Clostridium thermocellum	Corynebacterium glutamicum	Cyanothece sp.	Dehalococcoides ethenogenes	Escherichia coli K12	Escherichia coli K12	Escherichia coli K12	Escherichia coli W	Francisella tularensis	Geobacter metallireducens	Geobacter sulfurreducens	Haemophilus influenzae	Helicobacter pylori	Ketogulonicigenium vulgare	Klebsiella pneumoniae	Lactobacillus plantarum	Lactococcus lactis	Mannheimia succiniciproducens	Methylobacterium extorquens	Micrococcus luteus	Mycobacterium tuberculosis	Mycobacterium tuberculosis	Mycobacterium tuberculosis	Mycoplasma genitalium	Mycoplasma pneumoniae	Neisseria meningitidis	Neisseria meningitidis	Porphyromonas gingivalis	Pseudomonas aeruginosa	Pseudomonas putida	Pseudomonas putida	Pseudomonas putida	Ralstonia eutropha	Rhodobacter sphaeroides	Rhodococcus erythropolis	Rhodoferax ferrireducens
This work	A.baumanii	A.baylyi	B.megaterium	B.subtilis_09	B.subtilis_07	B.cuenoti_Bge	B.cuenoti_Pam	B.aphidicola	B.cenocepacia	C.salexigens	C.acetobutylicum_Senger_08	C.acetobutylicum_Lee_08	C.beijerinckii	C.thermocellum	C.glutamicum	Cyanothece.sp	D.ethenogenes	E.coliK12_03	E.coliK12_07	E.coliK12_11	E.coli_W	F.tularensis	G.metallireducens	G.sulfurreducens	H.influenzae	H.pylori	K.vulgare	K.pneumoniae	L.plantarum	L.lactis	M.succiniciproducens	M.extorquens	M.luteus	M.tuberculosis_Beste_07	M.tuberculosis_Jamshidi_07	M.tuberculosis_10	M.genitalium	M.pneumoniae	N.meningitidis_07	N.meningitidis_11	P.gingivalis	P.aeruginosa	P.putida_10	P.putida_Nogales_08	P.putida_Puchalka_08	R.eutropha	R.spaeroides	R.erythtropolis	R.ferrireducens
	_ala_L	_acyl-coa-wax	_10fthf	_10fthf	_10fthf	_ala_L	_ala_L	_accoa	_ala_L	_10fthf	_12dgr_n	_26dap_M	_26dap_M	_ala_L	_ala_L	_10fthf	_accoa	_5mthf	_10fthf	_10fthf	_10fthf	_5mthf	_26dap_M	_26dap_M	_2dmmq_n	_5mthf	_accoa	_adphep_LD	_ala_L	_3g12dgr_	_ala_L	_2pg	_ala_L	_5mdr1p	_Ac1PIM1	_Ac1PIM1	_10fthf	_5fthf	_ala_L	_10fthf	_5mthf	_5mthf	_ala_L	_5mthf	_5mthf	_ala_L	_atp	_aacoa	_4hba
	_arg_L	_acyl-oh-wax	_12dgr_n	_acp	_ala_L	_amp	_amp	_acp	_arg_L	_2dmmql8	_3_Phosphatidyl_1'_(3'_O_L_lysyl)glycerol	_ala_L	_ala_L	_amp	_amp	_accoa	_adocbl	_accoa	_2ohph	_2dmmql8	_2ohph	_accoa	_3pg	_3pg	_5mthf	_accoa	_ala_L	_ala_L	_arg_L	_ala_L	_arg_L	_3hbycoa	_arg_L	_9hdcoa	_Ac1PIM2	_Ac1PIM2	_ala_L	_acp	_arg_L	_2ohph	_accoa	_accoa	_arg_L	_accoa	_accoa	_arg_L	_ala_L	_accoa	_ala_L
	_asn_L	_ala_L	_ala_L	_ala_L	_amp	_arg_L	_arg_L	_amp	_asn_L	_5mthf	_3g12dgr_	_alaala	_alaala	_arg_L	_arg_L	_amp	_ala_L	_ala_L	_ala_L	_2fe2s	_ala_L	_ala_L	_akg	_akg	_acp	_ala_L	_arg_L	_arg_L	_asn_L	_amp	_asn_L	_6pgc	_asn_L	_9odecoa	_Ac1PIM3	_Ac1PIM3	_amet	_adn	_asn_L	_ala_L	_ala_L	_ala_L	_asn_L	_ala_L	_ala_L	_asn_L	_arg_L	_ala_L	_arg_L
	_asp_L	_amet	_amp	_amp	_arg_L	_asn_L	_asn_L	_arg_L	_asp_L	_accoa	_accoa	_arg_L	_arg_L	_asn_L	_asn_L	_atp	_amp	_amp	_amet	_4fe4s	_amet	_amp	_ala_D	_ala_D	_ala_L	_amp	_asn_L	_asn_L	_asp_L	_arg_L	_asp_L	_accoa	_asp_L	_ac2pim1	_Ac1PIM4	_Ac1PIM4	_arg_L	_ala_L	_asp_L	_amet	_amp	_amp	_asp_L	_amp	_amp	_asp_L	_asn_L	_arabinogalactandpp	_asn_L
	_atp	_arg_L	_arg_L	_Anteisoheptadecanoylcardiolipin	_asn_L	_asp_L	_asp_L	_atp	_atp	_adocbl	_ala_D	_asn_L	_asn_L	_asp_L	_asp_L	_chla	_arg_L	_arg_L	_arg_L	_5mthf	_arg_L	_arg_L	_ala_L	_ala_L	_arg_L	_arg_L	_asp_L	_asp_L	_atp	_asn_L	_cys_L	_adocbl	_cys_L	_ac2pim2	_Ac2PIM2	_Ac2PIM2	_asn_L	_amet	_atp	_arg_L	_arg_L	_arg_L	_atp	_arg_L	_arg_L	_atp	_asp_L	_arg_L	_asp_L
	_C120OH	_asn_L	_asn_L	_Anteisoheptadecanoyllysylphosphatidylglycerol	_asp_L	_atp	_atp	_btn	_cclpn170	_ala_L	_ala_L	_asp_L	_asp_L	_atp	_atp	_coa	_asn_L	_asn_L	_asn_L	_accoa	_asn_L	_asn_L	_arg_L	_arg_L	_asn_L	_asn_L	_atp	_atp	_btn	_asp_L	_gln_L	_ADP	_gln_L	_ac3pim5	_acgam1p	_acgam1p	_asp_L	_arg_L	_ctp	_asn_L	_asn_L	_asn_L	_clpn	_asn_L	_asn_L	_clpn	_cys_L	_asn_L	_atp
	_clpn	_asp_L	_asp_L	_Anteisopentadecanoylcardiolipin	_atp	_coa	_coa	_clpn	_cclpn190	_amet	_arg_L	_atp	_atp	_ca2	_clpn	_cyanophycin	_asp_L	_asp_L	_asp_L	_adocbl	_asp_L	_asp_L	_asn_L	_asn_L	_asp_L	_asp_L	_btn	_clpn160	_clpn	_atp	_glu_L	_akg	_glu_L	_ac4pim6	_ala_L	_ala_L	_atp	_asn_L	_cys_L	_asp_L	_asp_L	_asp_L	_coa	_asp_L	_asp_L	_coa	_glu_L	_asp_L	_clpn
	_coa	_atp	_atp	_Anteisopentadecanoyllysylphosphatidylglycerol	_ca2	_ctp	_ctp	_coa	_clpn160	_arg_L	_asn_L	_clpn	_coa	_cdp	_cmp	_datp	_atp	_atp	_atp	_ala_L	_atp	_atp	_asp_L	_asp_L	_atp	_atp	_cl	_clpn161	_coa	_clpn	_gly	_ala_L	_gly	_ac4pim7	_amp	_amp	_ca2	_asp_L	_datp	_atp	_atp	_atp	_ctp	_atp	_atp	_ctp	_gln_L	_atp	_coa
	_ctp	_cis-hexadec-7-enoate	_ca2	_arg_L	_cdp	_cys_L	_cys_L	_ctp	_clpn161	_asn_L	_asp_L	_coa	_ctp	_clpn	_cys_L	_dttp	_coa	_clpn	_ca2	_amet	_ca2	_coa	_atp	_atp	_btn	_btn	_coa	_clpn181	_ctp	_cmp	_his_L	_amet	_his_L	_acp	_arabinanagalfragund	_arabinanagalfragund	_cl	_atp	_dctp	_ca2	_btn	_clpn	_cys_L	_clpn120	_clpn	_cys_L	_gly	_btn	_ctp
	_cys_L	_cis-octadec-9-enoate	_cdp	_asn_L	_clpn	_datp	_datp	_cys_L	_clpn181	_asp_L	_atp	_ctp	_cys_L	_cmp	_dag	_dctp	_ctp	_coa	_cl	_arg_L	_cl	_ctp	_ca2	_ca2	_clpn	_clpn	_ctp	_ctp	_cys_L	_cys_L	_ile_L	_AMP	_ile_L	_ala_L	_arach	_arach	_coa	_coa	_dgtp	_cl	_clpn	_coa	_datp	_clpn160	_coa	_datp	_his_L	_clpn	_cys_L
	_datp	_clpn	_clpn	_asp_L	_cmp	_dctp	_dctp	_datp	_coa	_atp	_cdpribitol	_cys_L	_datp	_ctp	_datp	_dgtp	_cys_L	_ctp	_coa	_asn_L	_coa	_cys_L	_ctp	_ctp	_coa	_coa	_cys_L	_cys_L	_datp	_damp	_leu_L	_arg_L	_leu_L	_arafdpp	_arg_L	_arafdpp	_cobalt2	_ctp	_dttp	_coa	_coa	_ctp	_dctp	_clpn161	_ctp	_dctp	_ile_L	_coa	_datp
	_dctp	_coa	_cmp	_atp	_ctp	_dgtp	_dgtp	_dctp	_cpe170	_chor	_citr_L	_datp	_dctp	_cys_L	_dctp	_fad	_datp	_cys_L	_cobalt2	_asp_L	_cobalt2	_datp	_cys_L	_cys_L	_ctp	_ctp	_datp	_datp	_dctp	_dcmp	_lys_L	_asn_L	_lys_L	_arg_L	_asn_L	_arg_L	_ctp	_cys_L	_gln_L	_cobalt2	_ctp	_cys_L	_dgtp	_clpn180	_cys_L	_dgtp	_leu_L	_ctp	_dctp
	_ddcaACP	_ctp	_ctp	_ca2	_cys_L	_dttp	_dttp	_dgtp	_cpe190	_cl	_clpn	_dctp	_dgtp	_d12dg_	_d12dg_	_glycogen	_dctp	_datp	_ctp	_atp	_ctp	_dctp	_datp	_datp	_cys_L	_cys_L	_dctp	_dctp	_dgtp	_d12dg_	_met_L	_asp_L	_met_L	_asn_L	_asp_L	_asn_L	_cu2	_cytd	_glu_L	_ctp	_cys_L	_datp	_dttp	_clpn181	_datp	_dttp	_lys_L	_cys_L	_dgtp
	_decACP	_cys_L	_cys_L	_cdp	_d12dg_	_fad	_fad	_dttp	_cpg170	_coa	_coa	_dgtp	_dttp	_datp	_dgtp	_h2o	_ddca	_dctp	_cu2	_bmocogdp	_cu2	_dgtp	_dctp	_dctp	_datp	_datp	_dgtp	_dgtp	_dtdprmn	_dgmp	_phe_L	_ATP	_phe_L	_asp_L	_atp	_asp_L	_cys_L	_dag	_gly	_cu2	_datp	_dctp	_fad	_coa	_dctp	_fad	_met_L	_dag	_dttp
	_dgtp	_dag	_datp	_cmp	_datp	_gln_L	_gln_L	_fad	_cpg190	_ctp	_ctp	_dttp	_fad	_dctp	_dttp	_dgdg	_dgtp	_dgtp	_cys_L	_btn	_cys_L	_dttp	_dgtp	_dgtp	_dctp	_dctp	_dttp	_dtdprmn	_dttp	_dtdprmn	_pro_L	_btn	_pro_L	_atp	_clpn160190	_atp	_datp	_datp	_gtp	_cys_L	_dctp	_dgtp	_fmn	_cpe160	_dgtp	_fmn	_phe_L	_datp	_fad
	_dtdprmn	_datp	_dctp	_coa	_dctp	_glu_L	_glu_L	_fmnh2	_ctp	_cys_L	_cys_L	_fad	_fmn	_dgtp	_gln_L	_mgdg	_dttp	_dttp	_datp	_ca2	_datp	_fad	_dttp	_dttp	_dgtp	_dgtp	_fad	_dttp	_gln_L	_dtmp	_ser_L	_Ca2	_ser_L	_coa	_cmp	_clpn160190	_dctp	_dctp	_h2o	_datp	_dgtp	_dttp	_gln_L	_cpe180	_dttp	_gln_L	_pro_L	_dctp	_gln_L
	_dttp	_dctp	_dgtp	_ctp	_dgtp	_gly	_gly	_gly	_cys_L	_datp	_datp	_fmn	_gln_L	_dttp	_glu_L	_pg	_hpdca	_fad	_dctp	_chor	_dctp	_gln_L	_fa1	_fa1	_dttp	_dttp	_gln_L	_gam6p	_glu_L	_gln_L	_thr_L	_cellulose	_thr_L	_ctp	_cys_L	_cmp	_dgtp	_dgtp	_his_L	_dctp	_dttp	_fad	_glu_L	_cpg160	_fad	_glu_L	_ser_L	_dgtp	_glu_L
	_fad	_dgtp	_dttp	_cys_L	_dttp	_gtp	_gtp	_gthrd	_datp	_dctp	_dctp	_gln_L	_glu_L	_fe3	_gly	_sqdg	_gln_L	_gln_L	_dgtp	_cl	_dgtp	_glu_L	_fa3	_fa3	_fad	_fad	_glu_L	_gln_L	_gly	_glu_L	_trp_L	_chor	_trp_L	_cys_L	_damp	_cys_L	_dttp	_dttp	_ile_L	_dgtp	_fad	_gln_L	_gly	_cpg180	_gln_L	_gly	_thr_L	_dmpp	_glycogen
	_fmn	_dtdprmn	_fe3	_datp	_fe3	_h2o	_h2o	_gtp	_dctp	_dgtp	_d12dg_	_glu_L	_gly	_gdp	_glycogen	_mlthf	_glu_L	_glu_L	_dttp	_clpn160	_dttp	_gly	_fa4	_fa4	_gln_L	_gln_L	_gly	_glu_L	_gtp	_gly	_tyr_L	_cit	_tyr_L	_dag	_dcmp	_damp	_fad	_fad	_leu_L	_dttp	_gln_L	_glu_L	_gtp	_ctp	_glu_L	_gtp	_trp_L	_dppr	_gly
	_gdpmann	_dttp	_gdp	_dctp	_gdp	_his_L	_his_L	_hemeO	_dgtp	_dttp	_dgtp	_gly	_gtp	_gln_L	_gmp	_nad	_gly	_gly	_fad	_clpn161	_fad	_glycogen	_fa9	_fa9	_glu_L	_glu_L	_glycogen	_gly	_h2o	_gmp	_val_L	_Cl	_val_L	_datp	_dgmp	_dcmp	_fe2	_fmettrna	_lps_	_fad	_glu_L	_gly	_his_L	_cys_L	_gly	_his_L	_tyr_L	_dttp	_gtp
	_glc_D	_fad	_gln_L	_dgtp	_gln_L	_ile_L	_ile_L	_his_L	_dhf	_fad	_dttp	_gtp	_h2o	_glu_L	_h2o	_nadh	_glycogen	_glycogen	_fe2	_clpn181	_fe2	_gtp	_g3p	_g3p	_gly	_gly	_gtp	_gtp	_his_L	_his_L	_datp	_coA	_atp	_dctp	_dtmp	_decdpr	_fe3	_g6p	_lys_L	_fe2	_gly	_glycogen	_ile_L	_datp	_glycogen	_ile_L	_val_L	_ethamp	_h2o
	_gln_L	_fmn	_glu_L	_Dianteisoheptadecanoylphosphatidylethanolamine	_glu_L	_leu_L	_leu_L	_ile_L	_dttp	_fe2	_fad	_his_L	_his_L	_gly	_his_L	_nadp	_gtp	_gtp	_fe3	_coa	_fe3	_h2o	_g6p	_g6p	_glycogen	_gtp	_h2o	_h2o	_ile_L	_ile_L	_dctp	_CTP	_ctp	_dgtp	_fcmcbtt	_dgmp	_fmettrna	_gln_L	_met_L	_fe3	_gtp	_gtp	_leu_L	_dctp	_gtp	_leu_L	_gtp	_fad	_hemeO
	_glu_L	_gdpmann	_gly	_Dianteisoheptadecanoylphosphatidylglycerol	_gly	_lys_L	_lys_L	_leu_L	_fad	_gln_L	_glc_D	_ile_L	_ile_L	_gmp	_ile_L	_nadph	_h2o	_h2o	_gln_L	_cobalt2	_gln_L	_his_L	_gln_L	_gln_L	_gtp	_h2o	_his_L	_his_L	_leu_L	_leu_L	_dttp	_Cu2	_utp	_dppara	_gal	_dhf	_gln_L	_glu_L	_pa_n	_gln_L	_h2o	_h2o	_lps_	_dgtp	_h	_lys_L	_ctp	_fmn	_his_L
	_gly	_gln_L	_gmp	_Dianteisopentadecanoylphosphatidylethanolamine	_gmp	_met_L	_met_L	_lys_L	_fmn	_glu_L	_gln_L	_leu_L	_leu_L	_gtp	_leu_L	_ala_L	_hdca	_his_L	_glu_L	_lipidA	_glu_L	_ile_L	_glu_D	_glu_D	_his_L	_his_L	_ile_L	_ile_L	_lta_	_lta_	_dgtp	_cys_L	_gtp	_dttp	_glc_D	_dtmp	_glu_L	_gly	_pe	_glu_L	_his_L	_his_L	_lys_L	_dttp	_his_L	_met_L	_utp	_g6p	_hmfurn
	_gtp	_glu_L	_gtp	_Dianteisopentadecanoylphosphatidylglycerol	_gtp	_nad	_nad	_met_L	_folic_acid	_gly	_glu_L	_lys_L	_lys_L	_his_L	_lys_L	_arg_L	_his_L	_ile_L	_gly	_ctp	_gly	_leu_L	_glu_L	_glu_L	_ile_L	_ile_L	_leu_L	_kdo	_lys_L	_lys_L	_atp	_dATP	_datp	_eicosanoyl_coa	_gln_L	_fcmcbtt	_gly	_gsn	_peptido_	_gly	_ile_L	_ile_L	_met_L	_fad	_ile_L	_nad	_datp	_gln_L	_ile_L
	_hdeACP	_gly	_h2o	_Diglucosyl_1_2_dianteisoheptadecanoylglycerol	_h2o	_nadh	_nadh	_murein5p5p	_gln_L	_gthrd	_gly	_met_L	_met_L	_ile_L	_mapc	_asn_L	_hspmd	_leu_L	_gtp	_cu2	_gtp	_lps_	_gly	_gly	_leu_L	_leu_L	_lps_	_leu_L	_lysylpg	_lysophosphatidylglycerol	_gtp	_dCTP	_dttp	_fad	_glu_L	_fmn	_gtp	_gtp	_pg	_gtp	_leu_L	_leu_L	_nad	_gln_L	_leu_L	_nadp	_dgtp	_glu_L	_leu_L
	_hedacp	_gtp	_his_L	_Diglucosyl_1_2_dianteisopentadecanoylglycerol	_his_L	_nadp	_nadp	_nad	_glu_L	_gtp	_glycerophosphoglycoglycerolipid	_nad	_nad	_k	_met_L	_asp_L	_arach	_lps_	_h2o	_cys_L	_h2o	_lys_L	_glycogen	_glycogen	_lps_	_lps_	_lys_L	_lipidA	_met_L	_met_L	_ctp	_dGTP	_dctp	_fdxox	_gly	_gal	_h2o	_h2o	_phe_L	_h2o	_lps_	_lipidA	_nadp	_glu_L	_lps_	_pdx	_dctp	_gly	_lps_
	_his_L	_h2o	_ile_L	_Diglucosyl_1_2_diisoheptadecanoylglycerol	_ile_L	_nadph	_nadph	_nadh	_gly	_h2o	_gtp	_nadp	_nadp	_leu_L	_acgam1p	_cys_L	_ile_L	_lys_L	_his_L	_datp	_his_L	_met_L	_gtp	_gtp	_lys_L	_lys_L	_met_L	_lys_L	_mocogdp	_peptido_	_utp	_diphosphoundecaprenyl_GlcNAc_MurNAc_pentapeptide_n_1_	_dgtp	_fdxrd	_glyc	_gam6p	_his_L	_his_L	_pro_L	_his_L	_lys_L	_lys_L	_pe	_gly	_lys_L	_pe	_dttp	_gtp	_lys_L
	_hpdACP	_hdca	_k	_Diglucosyl_1_2_diisohexadecanoylglycerol	_k	_pe	_pe	_nadp	_glycogen	_his_L	_h2o	_pe	_pe	_lta_	_pa_n	_gln_L	_leu_L	_met_L	_ile_L	_dctp	_ile_L	_nad	_h2o	_h2o	_met_L	_met_L	_nad	_man1p	_nad	_pg	_pe	_dttp	_pe	_fe2	_gmp	_glc_D	_ile_L	_ile_L	_ser_L	_ile_L	_met_L	_met_L	_peptido_	_gtp	_met_L	_peptido_	_[GlcNAc-(1->4)-Mur2Ac(oyl-L-Ala-g-D-Glu-A2pm-D-Ala-D-Ala)]n-	_his_L	_met_L
	_hpdeACP	_his_L	_leu_L	_Diglucosyl_1_2_diisopentadecanoylglycerol	_leu_L	_peptido_	_peptido_	_nadph	_gthrd	_ile_L	_his_L	_pg	_pg	_lys_L	_pala_	_glu_L	_lys_L	_nad	_k	_dgtp	_k	_nadh	_hdca	_hdca	_mqn_n	_mqn_n	_nadp	_met_L	_peptido_	_phe_L	_pg	_fad	_pg	_fe3	_h2o	_gln_L	_k	_leu_L	_thr_L	_k	_mqn_n	_nad	_pg	_h2o	_nad	_pg	_lps_	_ile_L	_nadh
	_ile_L	_ile_L	_lta_	_Diglucosyl_1_2_diisotetradecanoylglycerol	_lta_	_phe_L	_phe_L	_phe_L	_gtp	_leu_L	_ile_L	_phe_L	_phe_L	_lysylpg	_pe	_gly	_met_L	_nadh	_lipidA	_dttp	_leu_L	_nadp	_hdcea	_hdcea	_nad	_nad	_pe	_murein5px4p	_pg	_pro_L	_pdx	_fe2	_clpn	_ferriheme	_hdca	_glu_L	_leu_L	_lys_L	_trp_L	_leu_L	_nad	_nadh	_phe_L	_hemeO	_nadh	_phe_L	_pe	_leu_L	_nadph
	_leu_L	_leu_L	_lys_L	_Diglucosyl_1_2_dimyristoylglycerol	_lys_L	_pro_L	_pro_L	_pnto_R	_h2o	_lys_L	_leu_L	_pro_L	_polygp	_m12dg	_pg	_his_L	_nad	_nadp	_leu_L	_enter	_lipidA	_nadph	_his_L	_his_L	_nadp	_nadh	_peptido_	_pe160	_phe_L	_ser_L	_coa	_fmn	_pa_n	_fmn	_hdcea	_gly	_lys_L	_met_L	_tyr_L	_lys_L	_nadh	_nadp	_pro_L	_his_L	_nadp	_pro_L	_pg	_lipt	_pe
	_lpe	_lps_	_met_L	_Diglucosyl_1_2_dipalmitoylglycerol	_lysylpg	_ps	_ps	_ribflv	_his_L	_malcoa	_lta_	_ser_L	_pro_L	_met_L	_pgly_	_ile_L	_nadh	_nadph	_lys_L	_fad	_lys_L	_pe	_ile_L	_ile_L	_octdp	_nadp	_pg	_pe161	_pro_L	_thr_L	_fad	_fum	_myrsACP	_g6p	_hexc	_glyc	_met_L	_nadp	_utp	_met_L	_nadp	_nadph	_ser_L	_ile_L	_nadph	_q_n	_pc_	_lys_L	_peptido_
	_lps_	_lys_L	_mg2	_Diglucosyl_1_2_distearoylglycerol	_m12dg	_ptrc	_ptrc	_sheme	_ile_L	_met_L	_lys_L	_teich	_ptdmeeta	_mg2	_phe_L	_leu_L	_nadp	_pe	_met_L	_fe2	_met_L	_peptido_	_k	_k	_pe	_nadph	_phe_L	_pe181	_pydx5p	_trp_L	_fmn	_g6p	_pdACP	_gln_L	_his_L	_gmp	_mg2	_nadph	_val_L	_mg2	_nadph	_pe	_thf	_leu_L	_pe	_ser_L	_clpn140	_malcoa	_pg
	_lys_L	_met_L	_mql8	_Diisoheptadecanoylphosphatidylethanolamine	_met_L	_ser_L	_ser_L	_spmd	_leu_L	_mlthf	_met_L	_thf	_ser_L	_nad	_Phosphatidylinositol	_lys_L	_nadph	_peptido_	_mg2	_fe3	_mg2	_pg	_leu_L	_leu_L	_peptido_	_pe	_pqq	_pg160	_ser_L	_tyr_L	_mqn_n	_GAM	_hedacp	_glu_L	_ile_L	_h2o	_mlthf	_pa_n		_mlthf	_pe	_peptido_	_thr_L	_lys_L	_peptido_	_thf	_sqdg	_man6p	_phe_L
	_met_L	_nad	_nad	_Diisoheptadecanoylphosphatidylglycerol	_mg2		_thf	_succoa	_lipidA	_murein4p4p	_mqn_n	_thr_L	_thf	_nadp	_phosphatidylleucine	_met_L	_ocdca	_pg	_mlthf	_gln_L	_mlthf	_phe_L	_lys_L	_lys_L	_pg	_peptido_	_pro_L	_pg161	_teich	_udpg	_nad	_gln_L	_hpdACP	_gly	_kmycolate	_hdca	_mn2	_phe_L		_mn2	_peptido_	_pg	_trp_L	_met_L	_pg	_thm	_chla	_met_L	_pro_L
	_mqn_n	_nadp	_nadp	_Diisohexadecanoylphosphatidylethanolamine	_mql7		_thmpp	_thf	_lys_L	_murein4px4p	_nad	_trp_L	_thr_L	_nadph	_phosphatidyllysine	_phe_L	_ocdcea	_phe_L	_mn2	_glu_L	_mn2	_pro_L	_met_L	_met_L	_phe_L	_pg	_q_n	_pg181	_thf	_udpgal	_nadp	_glu_L	_octeACP	_gtp	_leu_L	_hdcea	_mobd	_pro_L		_mobd	_pg	_phe_L	_tyr_L	_nad	_phe_L	_thr_L	_spheroidene	_mycothiol	_ps
	_myrsACP	_pe	_nadph	_Diisohexadecanoylphosphatidylglycerol	_nad		_thr_L	_thmpp	_met_L	_murein4px4px4p	_nadh	_tyr_L	_trp_L	_pe	_pim2	_pro_L	_phe_L	_pro_L	_mobd	_gly	_mobd	_ps	_mg2	_mg2	_pheme	_phe_L	_ser_L	_phe_L	_thmpp	_ump	_thf	_glx	_peptido_	_hexccoa	_lys_L	_hexc	_mql7	_pydx5p		_nad	_phe_L	_pheme	_utp	_nadh	_pro_L	_trp_L	_nad	_nad	_ptrc
	_nad	_peptido_	_pe	_Diisopentadecanoylphosphatidylethanolamine	_nadp		_trp_L	_thr_L	_nad	_nad	_nadp	_uacgam	_tyr_L	_peptido_	_poly-saccharide	_ser_L	_pro_L	_ps	_murein5px4p	_glycogen	_murein5px4p	_ptrc	_nad	_ttdca	_pro_L	_pheme	_thf	_pro_L	_thr_L	_val_L	_thm	_gly	_nad	_his_L	_man	_his_L	_nad	_ser_L		_nadp	_pheme	_pro_L	_val_L	_nadp	_ps	_tyr_L	_nadh	_nadp	_pydx5p
	_nadp	_pg	_peptido_	_Diisopentadecanoylphosphatidylglycerol	_nadph		_tyr_L	_trp_L	_nadh	_nadh	_nadph	_uamr	_uacgam	_pg	_pro_L	_thr_L	_ptrc	_ptrc	_nad	_gthrd	_nad	_ser_L	_nadph	_nad	_ps	_pro_L	_thmpp	_ser_L	_trp_L		_lps_	_gthrd	_nadp	_ile_L	_mbhn	_hmbil	_nadp	_thmpp		_nh4	_pro_L	_ps		_nadph	_ptrc	_utp	_nadp	_pan4p	_q8h2
	_ocdACP	_pheme	_pg	_Diisotetradecanoylphosphatidylethanolamine	_pe		_utp	_udcpdp	_nadp	_nadp	_peptido_	_udpg	_uamr	_phe_L	_ptrc	_trp_L	_ser_L	_ser_L	_nadp	_gtp	_nadp	_spmd	_nh4	_nadph	_ptrc	_ps	_thr_L	_thr_L	_tyr_L		_uacgam	_GTP	_coa	_leu_L	_mcbts	_ile_L	_nh4	_thr_L		_pa120	_ps	_ptrc		_pe120	_ser_L	_val_L	_nadph	_pe	_ser_L
	_octeACP	_phe_L	_phe_L	_Diisotetradecanoylphosphatidylglycerol	_peptido_		_val_L	_utp	_nadph	_nadph	_pg	_udpgal	_udpg	_ppi	_ser_L	_tyr_L	_succoa	_spmd	_nh4	_h2o	_nh4	_succoa	_ocdca	_nh4	_q_n	_ptrc	_trp_L	_trp_L	_udcpdp		_udpgal	_h4mpt	_acp	_lipomannan	_met_L	_k	_ni2	_thymd		_pa140	_ser_L	_ser_L		_pe160	_spmd		_succoa	_peptido_	_spmd
	_pdACP	_pro_L	_pro_L	_dttp	_pg			_val_L	_ornithine_lipid_14	_nh4	_phe_L	_utp	_udpgal	_pro_L	_spmd	_val_L	_thf	_succoa	_pe160	_hemeO	_pe160	_thr_L	_ocdcea	_ocdca	_ser_L	_ser_L	_tyr_L	_ttdca	_udpg		_peptido_	_hemeD	_mqn_n	_lys_L	_mfrrppdima	_kmycolate	_phe_L	_trp_L		_pa141	_succoa	_spmd		_pe161	_succoa		_accoa	_phe_L	_thf
	_pdx	_pydx5p	_ps	_fe3	_phe_L				_ornithine_lipid_16	_pe160	_pi	_val_L	_utp	_ser_L	_thr_L	_gtp	_thr_L	_thr_L	_pe161	_his_L	_pe161	_trp_L	_pep	_ocdcea	_spmd	_spmd	_utp	_tyr_L	_udpgal			_hemeo	_thf	_man	_mkmycolate	_leu_L	_pro_L	_tyr_L		_pa160	_thm	_succoa		_pe180	_thr_L		_coa	_pheme	_thmpp
	_pe	_q_n	_ser_L	_gdp	_ppi				_pe160	_pe161	_pro_L		_val_L	_t12dg	_trp_L	_ctp	_trp_L	_trp_L	_phe_L	_ile_L	_phe_L	_tyr_L	_phe_L	_pep	_thm	_succoa	_val_L	_udpg	_utp			_his_L	_fmn	_mas	_mmmycolate	_lys_L	_ptrc	_udpg		_pa161	_thr_L	_thr_L		_pe181	_trp_L		_fad	_pmtcoa	_thr_L
	_peptido_	_ser_L	_teich	_gln_L	_pro_L				_pe161	_pe181	_ser_L			_teich	_tyr_L	_utp	_ttdca	_tyr_L	_pheme	_k	_pheme	_udpg	_ppi	_phe_L	_thr_L	_thm		_udpgal	_val_L			_ile_L	_fad	_mbt_holo	_mocdca	_man	_pydx5p	_udpgal		_pa180	_trp_L	_trp_L		_peptido_	_tyr_L		_5mthf	_ppp9	_trp_L
	_pg	_sheme	_thr_L	_glu_L	_ser_L				_pe181	_pg160	_thr_L			_thr_L	_udpg	_succoa	_tyr_L	_udpg	_pro_L	_leu_L	_pro_L	_utp	_pro_L	_ppi	_trp_L	_thr_L		_udpgalur				_k	_teich	_met_L	_mycolate	_mbhn	_ribflv	_uri		_pa181	_tyr_L	_tyr_L		_pg120	_udpg		_amp	_pro_L	_tyr_L
	_phe_L	_thf	_trp_L	_gly	_t12dg				_peptido_	_pg161	_thym			_trp_L	_ump	_udpg	_utp	_utp	_pydx5p	_lipopb	_pydx5p	_val_L	_r5p	_pro_L	_tyr_L	_trp_L		_utp				_lipidA	_uacgam	_nad	_ocdca	_mcbts	_ser_L	_utp		_peptido_	_udpg	_udpg		_pg160	_utp		_g1p	_quln	_udpg
	_pro_L	_thmpp	_tyr_L	_gmp	_teich				_pg160	_pg181	_trp_L			_tyr_L	_val_L		_val_L	_val_L	_ribflv	_lys_L	_ribflv		_ser_L	_r5p	_udcpdp	_tyr_L		_val_L				_leu_L	_udpgal	_nadp	_ocdcea	_met_L	_so4	_val_L		_pg120	_utp	_utp		_pg180	_val_L		_ptrc	_ribflv	_utp
	_ser_L	_thr_L	_utp	_gtp	_thr_L				_pg161	_phe_L	_tyr_L			_utp					_ser_L	_malcoa	_ser_L		_thr_L	_ser_L	_utp	_udpg						_lys_L		_nonadecanoyl_coa	_pa160	_mfrrppdima	_spmd			_pg140	_val_L	_val_L		_phe_L			_spmd	_ser_L	_val_L
	_thf	_trp_L	_val_L	_h2o	_trp_L				_pg181	_pheme	_uacgam			_val_L					_sheme	_met_L	_sheme		_trp_L	_thr_L	_val_L	_utp						_mal_L		_pdcoa	_pa160190	_mkmycolate	_t12dg			_pg141				_pro_L			_amet	_spmd
	_thr_L	_ttdca		_his_L	_tyr_L				_phe_L	_pro_L	_utp								_so4	_mg2	_so4		_ttdca	_trp_L		_val_L						_methylsuccinyl_coA		_pe	_pa190190	_mmmycolate	_teich			_pg141b				_ptrc			_thmpp	_thm
	_trp_L	_tyr_L		_ile_L	_utp				_pheme	_ptrc	_val_L								_thf	_mlthf	_thf		_tyr_L	_tyr_L								_met_L		_peptido_	_pat	_mocdca	_thf			_pg160				_ser_L			_pydx5p	_thr_L
	_tyr_L	_udcpdp		_Isoheptadecanoylcardiolipin	_val_L				_pro_L	_pydx5p									_thmpp	_mn2	_thmpp		_uacgam	_uacgam								_mg2		_phe_L	_pdima	_mql8	_thmpp			_pg160a				_sheme			_hemeO	_tre
	_utp	_udpg		_Isoheptadecanoyllysylphophatidylglycerol					_ptrc	_q8h2									_thr_L	_mobd	_thr_L		_uamr	_uamr								_mmcoa_S		_pheme	_pe160	_mycolate	_thr_L			_pg160b				_succoa			_ribflv	_trehalose_dimycolate
	_val_L	_utp		_Isohexadecanoylcardiolipin					_pydx5p	_ribflv									_trp_L	_mococdp	_trp_L		_udpg	_udpg								_mn2		_pmtcoa	_peptido_	_na1	_trp_L			_pg160c				_thr_L			_udcpdp	_trehalose_monomycolate
		_val_L		_Isohexadecanoyllysylphophatidylglycerol					_q_n	_ser_L									_tyr_L	_mocogdp	_tyr_L		_utp	_utp								_mobd		_poly_l_glutamate_glutamine	_pg160	_nad	_tyr_L			_pg161				_trp_L			_2oph	_triglyc_
				_Isopentadecanoylcardiolipin					_ribflv	_so4									_udcpdp	_mql8	_udcpdp		_val_L	_val_L								_mocogdp		_pro_L	_pg160190	_nadp	_utp			_pg180				_tyr_L			_gthrd	_trp_L
				_Isopentadecanoyllysylphophatidylglycerol					_ser_L	_spmd									_utp	_murein3p3p	_utp											_na1		_q_n	_pg190	_ocdca	_val_L			_pg181				_udpg			_btamp	_tyr_L
				_Isotetradecanoyllysylphophatidylglycerol					_spmd	_succoa									_val_L	_murein3px4p	_val_L											_NAD		_ser_L	_phdca	_ocdcea	_zn2			_phe_L				_utp				_uacgam
				_k					_succoa	_thf									_zn2	_murein4p4p	_zn2											_NADH		_spmd	_phe_L	_pa160				_pheme				_val_L				_uamr
				_leu_L					_thf	_thmpp										_murein4px4p												_NADP		_stcoa	_PIM1	_pa160190				_pro_L								_utp
				_lys_L					_thr_L	_thr_L										_murein4px4px4p												_NADPH		_thr_L	_PIM2	_pa190190				_ptrc								_val_L
				_met_L					_trp_L	_trp_L										_nad												_nh4		_tre	_PIM3	_pan4p				_pydx5p
				_mg2					_tyr_L	_tyr_L										_nadh												_pep		_trehalose_monomycolate	_PIM4	_pat				_ribflv
				_Monoglucosyl_1_2_dianteisoheptadecanoylglycerol					_utp	_udcpdp										_nadp												_phe_L		_trp_L	_PIM5	_pdima				_ser_L
				_Monoglucosyl_1_2_dianteisopentadecanoylglycerol					_val_L	_utp										_nadph												_ps161		_ttccoa	_PIM6	_pe160				_sheme
				_Monoglucosyl_1_2_diisoheptadecanoylglycerol						_val_L										_nh4												_ps160		_tyr_L	_ppdima	_peptido_				_so4
				_Monoglucosyl_1_2_diisohexadecanoylglycerol																_ni2												_ps181_9		_uacgam	_pro_L	_pg160				_thf
				_Monoglucosyl_1_2_diisopentadecanoylglycerol																_pe160												_ps180		_utp	_rib_D	_pg160190				_thmpp
				_Monoglucosyl_1_2_diisotetradecanoylglycerol																_pe161												_pe161		_val_L	_ser_L	_pg190				_thr_L
				_Monoglucosyl_1_2_dimyristoylglycerol																_pe181												_pe160			_sl1	_phdca				_trp_L
				_Monoglucosyl_1_2_dipalmitoylglycerol																_pg160												_pe181_9			_tat	_phe_L				_tyr_L
				_Monoglucosyl_1_2_distearoylglycerol																_pg161												_pe180			_thr_L	_pheme				_udcpdp
				_mqn_n																_pg181												_pg161			_tmha1	_PIM1				_utp
				_Myristoylcardiolipin																_phe_L												_pg160			_tmha2	_PIM2				_val_L
				_Myristoyllysylphophatidylglycerol																_pheme												_pg181_9			_tmha3	_PIM3				_zn2
				_nad																_pro_L												_pg180			_tmha4	_PIM4
				_nadp																_ptrc												_pi			_tre	_PIM5
				_nadph																_pydx5p												_poly_beta_hydroxybutyrate			_tre6p	_PIM6
				_Palmitoylcardiolipin																_q8h2												_ppcoa			_tres	_ppdima
				_Palmitoyllysylphophatidylglycerol																_ribflv												_pro_L			_trp_L	_pro_L
				_pe140																_ser_L												_ptrc			_ttdca	_quln
				_pe160																_sheme												_pydx5p			_tyr_L	_rib_D
				_pe180																_so4												_pyr			_uaaAgla	_ribflv
				_peptido_																_spmd												_q8h2			_uaaGgla	_ser_L
				_pg140																_succoa												_rmn			_uaagmda	_sl1
				_pg160																_thf												_ser_L			_uamr	_tat
				_pg180																_thmpp												_sheme			_ugagmda	_thf
				_phe_L																_thr_L												_so4			_ump	_thm
				_ppi																_trp_L												_spirilloxanthin			_val_L	_thr_L
				_pro_L																_tyr_L												_succ				_tmha1
				_ser_L																_udcpdp												_succoa				_tmha2
				_Stearoylcardiolipin																_utp												_thf				_tmha3
				_Stearoyllysylphophatidylglycerol																_val_L												_thmpp				_tmha4
				_teich																_zn2												_thr_L				_tre
				_thr_L																												_tre				_tre6p
				_Triglucosyl_1_2_dianteisoheptadecanoylglycerol																												_trp_L				_tres
				_Triglucosyl_1_2_dianteisopentadecanoylglycerol																												_tyr_L				_trp_L
				_Triglucosyl_1_2_diisoheptadecanoylglycerol																												_udcpdp				_ttdca
				_Triglucosyl_1_2_diisohexadecanoylglycerol																												_utp				_tyr_L
				_Triglucosyl_1_2_diisopentadecanoylglycerol																												_val_L				_uaaAgla
				_Triglucosyl_1_2_diisotetradecanoylglycerol																												_zn2				_uaaGgla
				_Triglucosyl_1_2_dimyristoylglycerol																												_acgam				_uaagmda
				_Triglucosyl_1_2_dipalmitoylglycerol																																_uamr
				_Triglucosyl_1_2_distearoylglycerol																																_udcpdp
				_trp_L																																_ugagmda
				_tyr_L																																_ump
				_utp																																_val_L
				_val_L
[truncated: 22 more columns]

## Sheet: 3.Universe_components_BOFs
Supplementary Dataset 3 - Universe of biomolecular components used in modeling prokaryotic biomass in manually curated GEMs
Biomolecular components - 518	tRNA charged - 20	Inorganic ions - 16	Water
_[GlcNAc-(1->4)-Mur2Ac(oyl-L-Ala-g-D-Glu-A2pm-D-Ala-D-Ala)]n-	_alatrna	_ca2	_h2o
_10fthf	_argtrna	_cl
_12dgr_n	_asntrna	_cobalt2
_26dap_LL	_asptrna	_cu2
_26dap_M	_cystrna	_fe2
_2dmmq_n	_glntrna	_fe3
_2dmmql8	_glutrna	_h
_2fe2s	_glytrna	_k
_2ohph	_histrna	_mg2
_2oph	_iletrna	_mn2
_2pg	_leutrna	_mobd
_3_Phosphatidyl_1'_(3'_O_L_lysyl)glycerol	_lystrna	_na1
_3g12dgr_	_mettrna	_nh4
_3hbycoa	_phetrna	_ni2
_3hdpgpe	_protrna	_so4
_3hdpgpg	_sertrna	_zn2
_3hdpgpi	_thrtrna
_3hdpgps	_trptrna
_3pg	_tyrtrna
_4fe4s	_valtrna
_4hba
_5fthf
_5mdr1p
_5mthf
_6pgc
_9hdcoa
_9odecoa
_aacoa
_Ac1PIM1
_Ac1PIM2
_Ac1PIM3
_Ac1PIM4
_ac2pim1
_ac2pim2
_ac3pim5
_ac4pim6
_ac4pim7
_accoa
_acgal
_acgam
_acgam1p
_acgam6p
_acp
_acyl-coa-wax
_acyl-oh-wax
_adn
_adocbl
_adocblhbi
_ADP
_adphep_DD
_adphep_LD
_agpe
_agpg
_akg
_ala_D
_ala_L
_alaala
_amet
_amp
_Anteisoheptadecanoylcardiolipin
_Anteisoheptadecanoyllysylphosphatidylglycerol
_Anteisopentadecanoylcardiolipin
_Anteisopentadecanoyllysylphosphatidylglycerol
_arabinanagalfragund
_arabinogalactandpp
_arach
_arafdpp
_archaeol
_arg_L
_asn_L
_asp_L
_atocophe
_atp
_bcarote
_bmocogdp
_btamp
_btn
_btocophe
_C120OH
_cclpn170
_cclpn190
_cdp
_cdpribitol
_cellulose
_chla
_chor
_cis-hexadec-7-enoate
_cis-octadec-9-enoate
_cit
_citr_L
_clpn
_clpn120
_clpn140
_clpn160
_clpn160190
_clpn161
_clpn180
_clpn181
_cmp
_cmpacnam
_coa
_cob
_com
_cpe160
_cpe170
_cpe180
_cpe190
_cpg160
_cpg170
_cpg180
_cpg190
_ctp
_cyanophycin
_cyclitol
_cys_L
_cytd
_d12dg_
_dag
_damp
_datp
_dcmp
_dctp
_ddca
_ddcaACP
_decACP
_decdpr
_dgdg
_dgdg161
_dgdg180
_dgdg181
_dgdg181_9
_dgdg182_9_12
_dgdg183_6_9_12
_dgdg183_9_12_15
_dgdg184_6_9_12_15
_dgmp
_dgtp
_dhf
_Dianteisoheptadecanoylphosphatidylethanolamine
_Dianteisoheptadecanoylphosphatidylglycerol
_Dianteisopentadecanoylphosphatidylethanolamine
_Dianteisopentadecanoylphosphatidylglycerol
_Diglucosyl_1_2_dianteisoheptadecanoylglycerol
_Diglucosyl_1_2_dianteisopentadecanoylglycerol
_Diglucosyl_1_2_diisoheptadecanoylglycerol
_Diglucosyl_1_2_diisohexadecanoylglycerol
_Diglucosyl_1_2_diisopentadecanoylglycerol
_Diglucosyl_1_2_diisotetradecanoylglycerol
_Diglucosyl_1_2_dimyristoylglycerol
_Diglucosyl_1_2_dipalmitoylglycerol
_Diglucosyl_1_2_distearoylglycerol
_Diisoheptadecanoylphosphatidylethanolamine
_Diisoheptadecanoylphosphatidylglycerol
_Diisohexadecanoylphosphatidylethanolamine
_Diisohexadecanoylphosphatidylglycerol
_Diisopentadecanoylphosphatidylethanolamine
_Diisopentadecanoylphosphatidylglycerol
_Diisotetradecanoylphosphatidylethanolamine
_Diisotetradecanoylphosphatidylglycerol
_diphosphoundecaprenyl_GlcNAc_MurNAc_pentapeptide_n_1_
_diplopterol
_dmosACP
_dmpp
_dmtaACP
_dpgpe
_dpgpg
_dpgpi
_dpgps
_dppara
_dppr
_dtdprmn
_dtmp
_dtocophe
_dttp
_echin
_eicosanoyl_coa
_enter
_ethamp
_f390a
_f390g
_f420_2
_f420_3
_f420_4
_f420_5
_f420_6
_f420_7
_f430
_fa1
_fa11
_fa12
_fa3
_fa4
_fa6
_fa9
_fad
_fadh2
_fcmcbtt
_fdxox
_fdxrd
_ferriheme
_fmettrna
_fmn
_fmnh2
_folic_acid
_fum
_g1p
_g3p
_g6p
_gal
_GAM
_gam1p
_gam6p
_gamolenic_acid
_gcarote
_gdp
_gdpgpi
_gdpmann
_glc_D
_glcp_
_glcur
_gln_L
_glu_D
_glu_L
_glx
_gly
_glyc
_glycerophosphoglycoglycerolipid
_glycogen
_glycolipid_1
_glycolipid_2
_gmp
_gsn
_gthrd
_gtocophe
_gtp
_h4mpt
_h4spt
_hdca
_hdcea
_hdeACP
_hedacp
_hemeA
_hemeD
_hemeO
_hexc
_hexccoa
_his_L
_hmbil
_hmfurn
_hopene
_hpdACP
_hpdca
_hpdeACP
_hspmd
_ile_L
_Isoheptadecanoylcardiolipin
_Isoheptadecanoyllysylphophatidylglycerol
_Isohexadecanoylcardiolipin
_Isohexadecanoyllysylphophatidylglycerol
_Isopentadecanoylcardiolipin
_Isopentadecanoyllysylphophatidylglycerol
_Isotetradecanoyllysylphophatidylglycerol
_kdo
_kmycolate
_leu_L
_linoleate
_linolenate
_lipidA
_lipomannan
_lipopb
_lipt
_lpe
_lps_
_lta_
_lycopene
_lys_L
_lysophosphatidylglycerol
_lysylpg
_m12dg
_mal_L
_malcoa
_man
_man1p
_man6p
_mapc
_mas
_mbhn
_mbt_holo
_mcbts
_met_L
_methylsuccinyl_coA
_mfr_b
_mfrrppdima
_mgdg
_mgdg161
_mgdg180
_mgdg181
_mgdg181_9
_mgdg182_9_12
_mgdg183_6_9_12
_mgdg183_9_12_15
_mgdg184_6_9_12_15
_mkmycolate
_mlthf
_mmcoa_S
_mmmycolate
_mocdca
_mococdp
_mocogdp
_Monoglucosyl_1_2_dianteisoheptadecanoylglycerol
_Monoglucosyl_1_2_dianteisopentadecanoylglycerol
_Monoglucosyl_1_2_diisoheptadecanoylglycerol
_Monoglucosyl_1_2_diisohexadecanoylglycerol
_Monoglucosyl_1_2_diisopentadecanoylglycerol
_Monoglucosyl_1_2_diisotetradecanoylglycerol
_Monoglucosyl_1_2_dimyristoylglycerol
_Monoglucosyl_1_2_dipalmitoylglycerol
_Monoglucosyl_1_2_distearoylglycerol
_mql7
_mql8
_mqn_n
_murein3p3p
_murein3px4p
_murein4p4p
_murein4px4p
_murein4px4px4p
_murein5p5p
_murein5px4p
_mycolate
_mycothiol
_Myristoylcardiolipin
_Myristoyllysylphophatidylglycerol
_myrsACP
_nad
_nadh
_nadp
_nadph
_nonACP
_nonadecanoyl_coa
_ocdACP
_ocdca
_ocdcea
_octdp
_octeACP
_ornithine_lipid_14
_ornithine_lipid_16
_pa_n
_pa120
_pa140
_pa141
_pa160
_pa160190
_pa161
_pa180
_pa181
_pa190190
_pala_
_Palmitoylcardiolipin
_Palmitoyllysylphophatidylglycerol
_pan4p
_pat
_pc_
_pdACP
_pdcoa
_pdima
_pdx
_pe
_pe120
_pe140
_pe160
_pe161
_pe180
_pe181
_pe181_9
_pep
_peptido_
_pg
_pg120
_pg140
_pg141
_pg141b
_pg160
_pg160190
_pg160a
_pg160b
_pg160c
_pg161
_pg180
_pg181
_pg181_9
_pg182_9_12
_pg183_6_9_12
_pg183_9_12_15
_pg184_6_9_12_15
_pg190
_pgly_
_pgp160
_phdca
_phe_L
_pheme
_phllqne
_Phosphatidylinositol
_phosphatidylleucine
_phosphatidyllysine
_pi
_PIM1
_pim2
_PIM3
_PIM4
_PIM5
_PIM6
_pmtcoa
_pnto_R
_poly_beta_hydroxybutyrate
_poly_l_glutamate_glutamine
_poly-saccharide
_polygp
_ppcoa
_ppdima
_ppi
_ppp9
_pqq
_pro_L
_ps
_ps160
_ps161
_ps180
_ps181_9
_ptdmeeta
_ptrc
_pydx5p
_pyr
_q_n
_q8h2
_quln
_r5p
_retinal
_rib_D
_ribflv
_rmn
_ser_L
_sheme
_sl1
_spheroidene
_spirilloxanthin
_spmd
_sqdg
_sqdg161
_sqdg180
_sqdg181
_sqdg181_9
_sqdg182_9_12
_sqdg183_6_9_12
_sqdg183_9_12_15
_sqdg184_6_9_12_15
_stcoa
_stearidonic_acid
_Stearoylcardiolipin
_Stearoyllysylphophatidylglycerol
_succ
_succoa
_t12dg
_tat
_tdeACP
_teich
_thbh
_thbhet
_thbhga
_thf
_thm
_thmpp
_thr_L
_thym
_thymd
_tmha1
_tmha2
_tmha3
_tmha4
_tre
_tre6p
_trehalose_dimycolate
_trehalose_monomycolate
_tres
_Triglucosyl_1_2_dianteisoheptadecanoylglycerol
_Triglucosyl_1_2_dianteisopentadecanoylglycerol
_Triglucosyl_1_2_diisoheptadecanoylglycerol
_Triglucosyl_1_2_diisohexadecanoylglycerol
_Triglucosyl_1_2_diisopentadecanoylglycerol
_Triglucosyl_1_2_diisotetradecanoylglycerol
_Triglucosyl_1_2_dimyristoylglycerol
_Triglucosyl_1_2_dipalmitoylglycerol
_Triglucosyl_1_2_distearoylglycerol
_triglyc_
_trp_L
_ttccoa
_ttdca
_tyr_L
_uaaAgla
_uaaGgla
_uaagmda
_uacgam
_uamr
_udcpdp
_udcpp
_udpacgal
_udpg
_udpgal
_udpgalur
_ugagmda
_ump
_uri
_utp
_val_L
_zeax

## Sheet: 4.Nomenclature_mapping
Supplementary Dataset 4 - Mapping of the nomenclature used in this work to other ids used originally in GEMs for molecular biocomponents in BOFs.
This work	other ids
PROTEIN
_ala_L	lala	l-alpha-alanine
_arg_L
_asn_L
_asp_L
_cys_L
_gln_L
_glu_L	lglu	glt
_gly	glycine
_his_L
_ile_L
_leu_L
_lys_L
_met_L
_phe_L
_pro_L
_ser_L
_thr_L
_trp_L
_tyr_L
_val_L
_alaala	D-Alanyl-D-alanine
_citr_L	citrulline
_pala_	Phosphatidylalanine	l-1-phosphatidyl-ala
_pgly_	l-1-phosphatidyl-gly	phosphatidylglycine | phosphatidyl-glycine
_ala_D
_glu_D	D-Glutamate
tRNA
_alatrna
_argtrna
_asntrna
_asptrna
_cystrna
_glntrna
_glutrna
_glytrna
_histrna
_iletrna
_leutrna
_lystrna
_mettrna
_phetrna
_protrna
_sertrna
_thrtrna
_trptrna
_tyrtrna
_valtrna
_fmettrna	N-Formylmethionyl-tRNA
mRNA and DNA
_atp
_ctp
_utp
_gtp
_adp
_cdp
_gdp
_datp
_dttp	ttp
_dctp
_dgtp
_amp
_cmp
_ump
_gmp
_damp
_dcmp
_dgmp
_dtmp
LIPIDS
_2ohph	2-Octaprenyl-6-hydroxyphenol
_2pg	D-Glycerate 2-phosphate	2-phosphoglyceric acid/ 2-Phospho-D-glycerate
_3pg	3-Phospho-D-glycerate
_Anteisoheptadecanoylcardiolipin
_Anteisoheptadecanoyllysylphosphatidylglycerol
_Anteisopentadecanoylcardiolipin
_Anteisopentadecanoyllysylphosphatidylglycerol
_arach	Arachidic acid|Eicosanoic acid|Icosanoic acid |Icosanoate	fa11
_C120OH	beta-hydroxy dodecanoic acid
_cclpn170	clpn170CYC
_cclpn190	clpn190CYC
_cis-hexadec-7-enoate	C16:1(C7)
_cis-octadec-9-enoate	C18:1(C9)
_clpn	Cardiolipin | cdlp	cdl	_cdlp_BS	CRDLPN
_clpn120	cardiolipin (tetradodecanoyl, n-C12:0)
_clpn140	cardiolipin (tetratetradecanoyl, n-C14:0)
_clpn160	cardiolipin (tetrahexadecanoyl, n-C16:0)
_clpn161	cardiolipin (tetrahexadec-9-enoyl, n-C16:1)
_clpn180	cardiolipin (tetraoctadecanoyl, n-C18:0)
_clpn181	cardiolipin (tetraoctadec-11-enoyl, n-C18:1)
_cpe160	cyclopropane phosphatidylethanolamine (dihexadec-9,10-cyclo-anoyl, n-C16:0 cyclo)
_cpe170	pe170CYC
_cpe180	cyclopropane phosphatidylethanolamine (dioctadec-11,12-cyclo-anoyl, n-C18:0 cyclo)
_cpe190	pe190CYC
_cpg160	cyclopropane phosphatidylglycerol (dihexadec-9,10-cyclo-anoyl, n-C16:0 cyclo)
_cpg170
_cpg180	cyclopropane phosphatidylglycerol (dioctadec-11,12-cyclo-anoyl, n-C18:0 cyclo)
_cpg190	pg190CYC
_d12dg_	diglucosyl-1,2 diacylglycerol | diglucosyl-diacylglycerol |cll_416 | diglucosyl diacylglycerol	_dgdcg_
_ddca	dodecanoate
_ddcaACP	Dodecanoyl-ACP (n-C12:0ACP)	C120ACP
_decACP	Decanoyl-acp	C100ACP
_dgdg	digalactosyldiacylglycerol	_dgdg160
_Dianteisoheptadecanoylphosphatidylethanolamine
_Dianteisoheptadecanoylphosphatidylglycerol
_Dianteisopentadecanoylphosphatidylethanolamine
_Dianteisopentadecanoylphosphatidylglycerol
_Diglucosyl_1_2_dianteisoheptadecanoylglycerol
_Diglucosyl_1_2_dianteisopentadecanoylglycerol
_Diglucosyl_1_2_diisoheptadecanoylglycerol
_Diglucosyl_1_2_diisohexadecanoylglycerol
_Diglucosyl_1_2_diisopentadecanoylglycerol
_Diglucosyl_1_2_diisotetradecanoylglycerol
_Diglucosyl_1_2_dimyristoylglycerol
_Diglucosyl_1_2_dipalmitoylglycerol
_Diglucosyl_1_2_distearoylglycerol
_Diisoheptadecanoylphosphatidylethanolamine
_Diisoheptadecanoylphosphatidylglycerol
_Diisohexadecanoylphosphatidylethanolamine
_Diisohexadecanoylphosphatidylglycerol
_Diisopentadecanoylphosphatidylethanolamine
_Diisopentadecanoylphosphatidylglycerol
_Diisotetradecanoylphosphatidylethanolamine
_Diisotetradecanoylphosphatidylglycerol
_fa1	Fatty acid (Iso-C14:0)
_fa3	Fatty acid (Iso-C15:0)
_fa4	Fatty acid (Anteiso-C15:0)
_fa6	fa6|Fatty acid (iso-C16:0)
_fa9	Fatty acid (Iso-C17:1)
_fa11	fa11|Fatty acid (Iso-C17:0)
_fa12	fa12|Fatty acid (Anteiso-C17:0)
_hdca	Hexadecanoate (n-C16:0)	hexadecanoic acid
_hdcea	Hexadecenoate (n-C16:1)	hexadecenoic acid/ (9Z)-Hexadecenoic acid/ cis-9-Hexadecenoic acid/ Palmitoleic acid
_hdeACP	Hexadecenoyl-acp	C161ACP
_hedacp	Hexadecanoyl-acp	C160ACP
_hpdACP	Heptadecanoyl-acp	C170ACP
_hpdca	heptadecanoate (n-C17:0)
_hpdeACP	Heptadecenoyl-acp	C171ACP
_Isoheptadecanoylcardiolipin
_Isoheptadecanoyllysylphophatidylglycerol
_Isohexadecanoylcardiolipin
_Isohexadecanoyllysylphophatidylglycerol
_Isopentadecanoylcardiolipin
_Isopentadecanoyllysylphophatidylglycerol
_Isotetradecanoyllysylphophatidylglycerol
_lipopb	lipoate (protein bound)
_lpe	a_2AG3PE	L-1-Lysophosphatidylethanolamine
_lysophosphatidylglycerol
_lysylpg	lysylphosphatidylglycerol	lysylpgly	_lyspg_LPL
_m12dg	monoglucosyl-1,2 diacylglycerol	C4036H7672O1000
_mgdg	monogalactosyldiacylglycerol	mgdg160
_Myristoylcardiolipin
_Myristoyllysylphophatidylglycerol
_myrsACP	Tetradecanoyl-acp	C140ACP
_ocdACP	Octadecanoyl-acp	C180ACP
_ocdca	octadecanoate (n-C18:0)	_icsa	Stearate/ Stearic acid/ Octadecanoic acid
_ocdcea	octadecenoate (n-C18:1)	octadecenoic acid/ oleate/ (9Z)-Octadecenoic acid/ (Z)-Octadec-9-enoic acid/ Oleic acid
_octdp	Octaprenyl pyrophosphate	all-trans-Octaprenyl diphosphate
_octeACP	Octadecenoyl-ACP	C181ACP
_ornithine_lipid_14	OL181(R1)3-OH-14:0(R2)
_ornithine_lipid_16	OL181(R1)3-OH-16:0(R2)
_Palmitoylcardiolipin
_Palmitoyllysylphophatidylglycerol
_pdACP	Pentadecanoyl-acp	C150ACP
_pe	pe_specific organism	pe_number | Phosphatidylethanolamine	_psetha_BS ?	l-1-phosphatidyl-ethanolamine
_pe120	phosphatidylethanolamine (didodecanoyl, n-C12:0)
_pe140	phosphatidylethanolamine (ditetradecanoyl, n-C14:0)
_pe160	phosphatidylethanolamine (dihexadecanoyl, n-C16:0)
_pe161	phosphatidylethanolamine (dihexadec-9enoyl, n-C16:1)
_pe180	phosphatidylethanolamine (dioctadecanoyl, n-C18:0)
_pe181	phosphatidylethanolamine (dioctadec-11-enoyl, n-C18:1)
_pe181_9	phosphatidylethanolamine (dioctadec-9-enoyl, n-C18:1)
_pg	Phosphatidylglycerol | pg_specific organism	pg_number	l-1-phosphatidyl-glycerol	pgly
_pg140	Phosphatidylglycerol (ditetradecanoyl, n-C14:0)
_pg160	Phosphatidylglycerol (dihexadecanoyl, n-C16:0)
_pg161	Phosphatidylglycerol (dihexadec-9-enoyl, n-C16:1)
_pg180	Phosphatidylglycerol (dioctadecanoyl, n-C18:0)
_pg181	Phosphatidylglycerol (dioctadec-11-enoyl, n-C18:1)
_pg181_9	Phosphatidylglycerol (dioctadec-9-enoyl, n-C18:1)
_Phosphatidylinositol
_phosphatidylleucine		polylycerophosphate
_phosphatidyllysine
_pmtcoa	Palmitoyl-CoA (n-C16:0CoA)	hexadecanoyl-coa	palcoa
_polygp	(Glycerophosphate)n
_ps	ps | Phosphatidylserine
_ptdmeeta	pme_	phosphatidyl-N-methylethanolamine
_sqdg	sulfoquinovosyldiacylglycerol	_sqdg160
_stcoa	Stearoyl-CoA (n-C18:0CoA)	octadecanoyl-coa
_Stearoylcardiolipin
_Stearoyllysylphophatidylglycerol
_t12dg	triglucosyl-1,2 diacylglycerol	C5236H9672O2000
_ttdca	tetradecanoate (n-C14:0)	myrt
_udcpdp	Undecaprenyl diphosphate	Undecaprenyl pyrophosphate	di-trans,poly-cis-undecaprenyl-diphosphate	upp
_ps160	phosphatidylserine (dihexadecanoyl, n-C16:0)
_ps161	phosphatidylserine (dihexadec-9-enoyl, n-C16:1)
_ps180	phosphatidylserine (dioctadecanoyl, n-C18:0)
_ps181_9	phosphatidylserine (dioctadec-9-enoyl, n-C18:1)
_pg190	Phosphatidylglycerol (dimethylstearoyl, C19:0)
_clpn160190	cardiolipin (dihexadecanoyl, dimethylstearoyl)
_hexc	hexacosanoate|hexacosanoate (n-C26:0)
_mocdca	10-methylstearic acid
_Monoglucosyl_1_2_dianteisoheptadecanoylglycerol
_Monoglucosyl_1_2_dianteisopentadecanoylglycerol
_Monoglucosyl_1_2_diisoheptadecanoylglycerol
_Monoglucosyl_1_2_diisohexadecanoylglycerol
_Monoglucosyl_1_2_diisopentadecanoylglycerol
_Monoglucosyl_1_2_diisotetradecanoylglycerol
_Monoglucosyl_1_2_dimyristoylglycerol
_Monoglucosyl_1_2_dipalmitoylglycerol
_Monoglucosyl_1_2_distearoylglycerol
_pa120	1,2-didodecanoyl-sn-glycerol 3-phosphate
_pa140	1,2-ditetradecanoyl-sn-glycerol 3-phosphate
_pa141	1,2-ditetradec-7-enoyl-sn-glycerol 3-phosphate
_pa160	1,2-dihexadecanoyl-sn-glycerol 3-phosphate
_pa161	1,2-dihexadec-9-enoyl-sn-glycerol 3-phosphate
_pa180	1,2-dioctadecanoyl-sn-glycerol 3-phosphate
_pa181	1,2-dioctadec-11-enoyl-sn-glycerol 3-phosphate
_pa160190	1-2-sn-glycerol-3-phosphate-C16-C19
_pa190190	1-2-sn-glycerol-3-phosphate-C19-C19
_pg160190	Phosphatidylglycerol (hexadecanoyl, methylstearoyl)
_phdca	phenol palmitic acid
_tmha1	tetramycolyl hexaarabinoside (tdm1 + tdm2 +tre)
_tmha2	tetramycolyl hexaarabinoside (tdm1 + tdm3 + tre)
_tmha3	tetramycolyl hexaarabinoside (tdm1 + tdm4 + tre)
_tmha4	tetramycolyl hexaarabinoside (tdm2 + tdm3 + tre)
_9hdcoa	9_Hexadecenoyl-CoA (n-C16:1CoA)
_9odecoa	9_Octadecenoyl-CoA|Octadecenoyl-CoA (n-C18:1CoA)
_eicosanoyl_coa	Arachidoyl-CoA|Icosanoyl-CoA|Eicosanoyl-CoA
_ttccoa	tetracosanoyl-CoA|Lignoceroyl-CoA|tetracosanoyl-CoA (n-C24:0CoA)
_hexccoa	Hexacosanoyl-CoA|Hexacosanoyl-CoA (n-C26:0CoA)
_nonadecanoyl_coa
_pdcoa	Pentadecanoyl-coa
_pan4p	Pantetheine 4'-phosphate	4'-Phosphopantetheine/ Phosphopantetheine	4ppntn
_pg120	Phosphatidylglycerol (didodecanoyl, n-C12:0)
_pg141	Phosphatidylglycerol (ditetradec-7-enoyl, n-C14:1)
_pg141b	Phosphatidylglycerol-1-dodecanoyl-2-hexadeca-trans-9-enoyl-n-141b
_pg160a	Phosphatidylglycerol-1-hexadecanoyl-2-dodecanoyl-n-160a
_pg160b	Phosphatidylglycerol-1-hexadecanoyl-2-myristoyl-n-160b
_pg160c	Phosphatidylglycerol-1-hexadecanoyl-2-hexadeca-trans-9-enoyl-n-160c
_pc_	Phosphatidylcholine|Lecithin|Phosphatidyl-N-trimethylethanolamine|1,2-Diacyl-sn-glycero-3-phosphocholine|Choline phosphatide|3-sn-Phosphatidylcholine|Phosphatidylcholine, yeast-specific
_triglyc_	Triacylglycerol|Triglyceride|triglyceride, yeast-specific	tag
_ethamp	O-Phosphoethanolamine|Phosphoethanolamine|O-Phosphorylethanolamine|Ethanolamine phosphate	_petha
_agpe	acyl-glycerophosphoethanolamine
_agpg	acyl-glycerophosphoglycerol
_pg182_9_12	Phosphatidylglycerol (dioctadec-9-12-dienoyl, n-C18:2)
_pg183_6_9_12	Phosphatidylglycerol (dioctadec-6-9-12-trienoyl, n-C18:3)
_pg183_9_12_15	Phosphatidylglycerol (dioctadec-9-12-15-trienoyl, n-C18:3)
_pg184_6_9_12_15	Phosphatidylglycerol (dioctadec-6-9-12-15-tetraenoyl, n-C18:4)
_sqdg161	Sulfoquinovosyldiacylglycerol (n-C16:1)
_sqdg183_6_9_12	Sulfoquinovosyldiacylglycerol (n-C18:3)
_sqdg180	Sulfoquinovosyldiacylglycerol (n-C18:0)
_sqdg181	Sulfoquinovosyldiacylglycerol (n-C18:1)
_sqdg181_9	Sulfoquinovosyldiacylglycerol (n-C18:1)
_sqdg182_9_12	Sulfoquinovosyldiacylglycerol (n-C18:2)
_sqdg183_9_12_15	Sulfoquinovosyldiacylglycerol (n-C18:3)
_sqdg184_6_9_12_15	Sulfoquinovosyldiacylglycerol (n-C18:4)
_Triglucosyl_1_2_dianteisoheptadecanoylglycerol
_Triglucosyl_1_2_dianteisopentadecanoylglycerol
_Triglucosyl_1_2_diisoheptadecanoylglycerol
_Triglucosyl_1_2_diisohexadecanoylglycerol
_Triglucosyl_1_2_diisopentadecanoylglycerol
_Triglucosyl_1_2_diisotetradecanoylglycerol
_Triglucosyl_1_2_dimyristoylglycerol
_Triglucosyl_1_2_dipalmitoylglycerol
_Triglucosyl_1_2_distearoylglycerol
_mgdg161	1,2-Diacyl-3-beta-D-galactosyl-sn-glycerol (n-C16:1)
_dgdg161	Digalactosyl-diacylglycerol(n-C16:1)
_mgdg180	1,2-Diacyl-3-beta-D-galactosyl-sn-glycerol (n-C18:0)
_dgdg180	Digalactosyl-diacylglycerol(n-C18:0)
_mgdg181	1,2-Diacyl-3-beta-D-galactosyl-sn-glycerol (n-C18:1)
_dgdg181	Digalactosyl-diacylglycerol(n-C18:1)
_mgdg181_9	1,2-Diacyl-3-beta-D-galactosyl-sn-glycerol (n-C18:1)
_dgdg181_9	Digalactosyl-diacylglycerol(n-C18:1)
_mgdg182_9_12	1,2-Diacyl-3-beta-D-galactosyl-sn-glycerol (n-C18:2)
_dgdg182_9_12	Digalactosyl-diacylglycerol(n-C18:2)
_mgdg183_6_9_12	1,2-Diacyl-3-beta-D-galactosyl-sn-glycerol (n-C18:3)
_dgdg183_6_9_12	Digalactosyl-diacylglycerol(n-C18:3)
_mgdg183_9_12_15	1,2-Diacyl-3-beta-D-galactosyl-sn-glycerol (n-C18:3)
_dgdg183_9_12_15	Digalactosyl-diacylglycerol(n-C18:3)
_mgdg184_6_9_12_15	1,2-Diacyl-3-beta-D-galactosyl-sn-glycerol (n-C18:4)
_dgdg184_6_9_12_15	Digalactosyl-diacylglycerol(n-C18:4)
_linoleate	9-cis,12-cis-Octadecadienoic acid|9-cis,12-cis-Octadecadienoate|(9Z,12Z)-Octadecadienoic acid|Linoleic acid|Linoleate
_linolenate	alpha-Linolenate|Linolenate|9,12,15-Octadecatrienoic acid|alpha-Linolenic acid|(9Z,12Z,15Z)-Octadecatrienoic acid
_gamolenic_acid	Gamolenic acid|gamma-Linolenic acid|6,9,12-Octadecatrienoic acid|(6Z,9Z,12Z)-Octadecatrienoic acid
_stearidonic_acid	Stearidonic acid|6,9,12,15-Octadecatetraenoic acid|(6Z,9Z,12Z,15Z)-Octadecatetraenoic acid
_pgp160	Phosphatidylglycerophosphate (dihexadecanoyl, n-C16:0)
_dmtaACP	15,16-Dimethyltriacontanedioic acid ACP (C32:0 ACP)
_dmosACP	13,14-Dimethyloctacosanedioic acid ACP (C30:0 ACP)
_glycolipid_1	Thermotoga maritima glycolipid 1
_glycolipid_2	Thermotoga maritima glycolipid 2
_tdeACP	Tetradecenoyl-ACP|cis-tetradec-7-enoyl-[acyl-carrier protein]|Tetradecenoyl-ACP (n-C14:1ACP)|cis-tetradec-7-enoyl-[acyl-carrier protein] (n-C14:1)
_nonACP	Nonadecanoyl-[acyl-carrier protein]	C190ACP
_udcpp	Undecaprenyl phosphate
_3hdpgpe	2-O-(3’-hydroxy)phytanyl-3-O-phytanyl-sn-glycero-l-phosphoethanolamine
_3hdpgpg	2-O-(3-hydroxy)phytanyl-3-O-phytanyl-sn-glycerol-1-phospho-3-sn-glycerol
_3hdpgpi	2-O-(3'-hydroxyl)phytanyl-3-O-phytanyl-sn-glycero-1-phospho-myo-inositol
_3hdpgps	2-O-(3-hydroxy)phytanyl-3-O-phytanyl-sn-glycero-l-phosphoserine
_dpgpe	2,3-O-phytanyl-sn-glycero-1-phosphoethanolamine
_dpgpg	2,3-di-O-phytanyl-sn-glycerol-1-phospho-3-sn-glycerol
_dpgpi	2,3-O-phytanyl-sn-glycero-1-phospho-myo-inositol
_dpgps	2,3-O-phytanyl-sn-glycero-1-phosphoserine
_archaeol	Archaeol|2,3-Di-O-phytanyl-sn-glycerol
COFACTORS & PROSTHETIC GROUPS
_10fthf	10-Formyltetrahydrofolate
_2dmmq_n	dimethylmenaquinone	2-Demethylmenaquinone 8	2dmmq8
_2dmmql8	2-Demethylmenaquinol 8
_5fthf	5-Formyltetrahydrofolate
_5mdr1p	methylthioribose-1-phosphate|5-Methylthio-5-deoxy-D-ribose1-phosphate|S-Methyl-5-thio-5-deoxy-D-ribose 1-phosphate|S-Methyl-5-thio-alpha-D-ribose 1-phosphate|5-Methylthio-5-deoxy-D-ribose 1-phosphate|S-Methyl-5-thio-D-ribose 1-phosphate
_5mthf	5-Methyltetrahydrofolate	methyl-tetrahydrofolate
_accoa	acetyl-coa	acoa
_acp	acyl carrier protein
_adocbl	Funacomide|Dibencozide|DMBC coenzyme|Coenzyme B12|Cobalamin coenzyme|Calomide|5,6-Dimethylbenzimidazolyl-Co-5'-deoxy-5'-adenosylcobamide|5'-Deoxy-5'-adenosyl-5,6-dimethylbenzimidazolylcobamide|5'-Deoxy-5'-adenosyl vitamin B12|5'-Deoxy-5'-adenosylcobalamin|alpha-(5,6-Dimethylbenzimidazolyl)cobamide coenzyme|(5,6-Dimethylbenzimidazolyl)cobamide coenzyme|(5'-Deoxy-5'-adenosyl)cobamide coenzyme|5,6-D…
_amet	S-Adenosyl-L-methionine	S-Adenosylmethionine/ Acylcarnitine
_btn	biotin	bt
_ca2	ca
_cl	Chloride
_coa	coenzyme A
_cobalt2	Co2+	Cobalt
_cu2	Cu2+	Copper
_dhf	7,8-Dihydrofolate
_fad	Flavin adenine dinucleotide oxidized
_fdxox	Oxidized ferredoxin|Oxidizedferredoxin	feri
_fdxrd	Reduced ferredoxin|Reducedferredoxin	fero
_fe2	Fe2+	Iron/ Reduced Iron/ Iron dication/ Fe(II)
_fe3	Fe3+
_ferriheme	HEME-FE3
_fmn	FMN
_fmnh2	Reduced FMN
_folic_acid
_gthrd	Reduced glutathione
_h2o	water
_hemeD	hemeD
_hemeO	Heme O
_hspmd	Homospermidine
_k
_mg2	mg
_mlthf	5,10-Methylenetetrahydrofolate
_mn2	Mn2+	Manganese dication/ Mn(II)/ Manganese
_mobd	Molybdate
_mql7	Menaquinol 7
_mql8	Menaquinol 8
_mqn_n	Menaquinone 6,7,8	mqn6	mqn8	MK
_na1	Sodium
_nad	Nicotinamide adenine dinucleotide
_nadh
_nadp	Nicotinamide adenine dinucleotide phosphate
_nadph	Nicotinamide adenine dinucleotide phosphate - reduced
_nh4	Ammonium	NH3
_ni2	nickel	Nickel/ Ni2+
_pdx	Pyridoxine	PYRDX	pydxn
_pheme	heme	protoheme	Heme B	HEME-FE2
_pnto_R	(R)-Pantothenate
_pqq	4,5-Dioxo-4,5-dihydro-1H-pyrrolo[2,3-f]quinoline-2,7,9- tricarboxylate|Pyrroloquinoline quinone|Pyrroloquinoline-quinone|Pyrrolo-quinoline quinone|PQQ	Pyrroloquinoline-quinone
_ptrc	putrescine
_pydx5p	Pyridoxal 5'-phosphate	Pyridoxal phosphate/ Pyridoxal 5-phosphate
_q_n	ubiquinone-n	ubiquinone-8	q8	mk
_q8h2	Ubiquinol-8	_ubq8h2
_ribflv	Riboflavin	rfln
_sheme	Siroheme	Sirohaem
_so4	Sulfate
_spmd	spermidine	sprmd	spr
_succoa	Succinyl-CoA
_thf	tetrahydrofolate
_thm	thiamin
_thmpp	Thiamine diphosphate	thiamine-pyrophosphate	_thdp
_thym	Thymine
_zn2	Zinc	Zn2+/ Zn(II)
_h	H+
_ppp9	Protoporphyrin | Protoporphyrin IX/ Porphyrinogen IX	ppphyn	C02191
_aacoa	Acetoacetyl-CoA
_mycothiol
_cmpacnam	CMP-Nacetylneuraminate
_cyclitol
_hemeA	Heme A
_gtocophe	gamma-Tocopherol
_atocophe	alpha-Tocopherol
_dtocophe	delta-Tocopherol
_btocophe	beta-Tocopherol
_phllqne	2-Methyl-3-phytyl-1,4-naphthoquinone|Phytonadione|Vitamin K1|Phylloquinone	Vitamin K1
_lycopene	Lycopene
_fadh2	Flavin adenine dinucleotide reduced
_adocblhbi	Adenosylcobalamin-HBI
_cob	coenzyme b	HTP|Coenzyme B|N-(7-Mercaptoheptanoyl)threonine O3-phosphate|N-(7-Mercaptoheptanoyl)threonine 3-O-phosphate
_com	coenzyme m	HS-CoM|Coenzyme M|CoM|2-Mercaptoethanesulfonate
_f390a	coenzyme F390 (adenosine)
_f390g	coenzyme F390 (guanosine)
_f420_2	coenzyme ferredoxin 420-2 (oxidized)
_f420_3	coenzyme ferredoxin 420-3
_f420_4	coenzyme ferredoxin 420-4
_f420_5	coenzyme ferredoxin 420-5
_f420_6	coenzyme ferredoxin 420-6
_f420_7	coenzyme ferredoxin 420-7
_f430	coenzyme F430
_mfr_b	methanofuran b
_retinal	all-trans-Retinene|all-trans-Vitamin A aldehyde|all-trans-Retinal|Retinene|Vitamin A aldehyde|Retinal
CARBOHYDRATES, CELL-WALL and OTHERS
_[GlcNAc-(1->4)-Mur2Ac(oyl-L-Ala-g-D-Glu-A2pm-D-Ala-D-Ala)]n-
_12dgr_n	1,2-diacyl-sn-glycerol	12dgr2	1,2-Dihexadecanoyl-sn-glycerol
_26dap_LL	LL-2,6-Diaminoheptanedioate
_26dap_M	meso-2,6-Diaminoheptanedioate
_2fe2s	[2Fe-2S] iron-sulfur cluster
_2oph	2-Octaprenylphenol
_3_Phosphatidyl_1'_(3'_O_L_lysyl)glycerol
_3g12dgr_	3-d-glucosyl-1,2-diacylglycerol	C11H16O10R2	Monoglucosyl-diacylglycerol
_3hbycoa	(S)-3-Hydroxybutyryl-CoA	(S)-3-Hydroxybutyryl-CoA|(S)-3-Hydroxybutanoyl-CoA
_4fe4s	[4Fe-4S] iron-sulfur cluster
_4hba	4-Hydroxy-benzyl alcohol
_6pgc	6-Phospho-D-gluconate
_ac1pim1	acyl phosphatidylinositol mannoside
_ac1pim2	acyl phosphatidylinositol mannoside di-mannose
_ac1pim3	acyl phosphatidylinositol mannoside tri-mannose
_ac1pim4	acyl phosphatidylinositol mannoside tetra-mannose
_ac2pim1	di-acyl phosphatidylinositol mannoside
_ac2pim2	di-acyl phosphatidylinositol mannoside di-mannose
_ac3pim5	tri-acyl phosphatidylinositol mannoside penta-mannose
_ac4pim6	tetra-acyl phosphatidylinositol mannoside hexa-mannose
_ac4pim7	tetra-acyl phosphatidylinositol mannoside hepta-mannose
_acgal	N-Acetyl-D-galactosamine
_acgam	N-Acetyl-D-glucosamine
_acgam1p	N-Acetyl-D-glucosamine 1-phosphate	_n-acetyl-d-glucosamine-1-p
_acyl-coa-wax	generic acyl-coa for wax esters
_acyl-oh-wax	generic acyl alcohol for wax esters
_adn	Adenosine
_adphep_DD	ADP-D-glycero-D-manno-heptose	_adphep_D_D
_adphep_LD	ADP-L-glycero-D-manno-heptose
_akg	2-Oxoglutarate
_arabinanagalfragund	arabinan-arabinofuranose-galactofuranosyl(30)-rhamanosyl-N-acetylglucosamyl-undecaprenyl diphosphate (M tb)
_arabinogalactandpp	arabinogalactan-decaprenylphosphate
_arafdpp	arabinofuranose-decaprenylphosphate	decaprenylphosphoryl-beta-D-arabinofuranose	decda_tb
_bcarote	beta_Carotene
_bmocogdp	bis-molybdopterin guanine dinucleotide
_btamp	Biotinyl-5-AMP|Biotinyl-5'-AMP
_cdpribitol
_cellulose	Cellulose|(1,4-beta-D-Glucosyl)n|(1,4-beta-D-Glucosyl)n+1|(1,4-beta-D-Glucosyl)n-1|1,4-beta-D-Glucan|Microcrystalline cellulose
_chla	Chlorophyll a	Bacteriochlorophylla	cholphya	Chlabm
_chor	chorismate
_cit	Citrate
_cyanophycin
_cytd	Cytidine
_dag	diacylglycerol
_decdpr	decaprenylphosphoryl-beta-D-5-phosphoribose
_diphosphoundecaprenyl_GlcNAc_MurNAc_pentapeptide_n_1_
_diplopterol	Hopan-22-ol|22-Hopanol|Diplopterol
_dmpp	Dimethylallyl diphosphate	2-Isopentenyl diphosphate/ delta2-Isopentenyl diphosphate/ Prenyl diphosphate/ dimethylallyl pyrophosphate
_dppara	decaprenylphosphate-arabinose
_dppr	Decaprenylphosphoribose
_dtdprmn	dTDP-L-rhamnose	dtdp6dm	dTDP-6-deoxy-L-mannose/ dTDP-L-rhamnose	DTDPRMNS	dtdp-rhamnose
_echin	Echinenone
_enter	Enterochelin
_fcmcbtt	iron(III) chelated carboxymycobactin T (R=8 carbon, final carbon is carboxyl group)
_fum	Fumarate
_g1p	D-Glucose 1-phosphate
_g3p	Glyceraldehyde 3-phosphate
_g6p	D-Glucose-6-phosphate	D-glucose 6-phosphate	glc6p
_gal	D-Galactose
_GAM	Growth associated maintenance
_gam1p	D-Glucosamine 1-phosphate
_gam6p	D-Glucosamine 6-phosphate
_gcarote	gamma-Carotene
_gdpgpi	glucosaminyl archaetidyl-myo-inositol
_gdpmann	GDP-mannose	GDPMAN
_glc_D	Grape sugar/ Dextrose/ alpha-D-Glucose/ beta-D-Glucose/ Glucose
_glcp_	Glucosyl Phosphoglycerol (SA)
_glcur	D-Glucuronate
_glx	Glyoxylate
_glyc	Glycerol
_glycerophosphoglycoglycerolipid
_glycogen	glyc?
_gsn	Guanosine
_h4mpt	H4MPT|5,6,7,8-Tetrahydromethanopterin	Tetrahydromethanopterin
_h4spt	tetrahydrosarcinapterin
_hmbil	Hydroxymethylbilane
_hmfurn	4-hydroxy-5-methyl-3(2H)-furanone
_hopene	Hop-22(29)-ene|22(29)-Hopene|Diploptene
_kdo	3-Deoxy-D-manno-2-octulosonate
_kmycolate	keto mycolate (2 cyclopropanated rings)
_lipidA	2,3,2'3'-Tetrakis(beta-hydroxymyristoyl)-D-glucosaminyl-1,6-beta-D-glucosamine 1,4'-bisphosphate	core_lipidA	_lipidA_core	KDO2_lauroyl_lipid_IVA	colipa	core oligosaccharide lipid A	kdo2lipid4
_lipomannan
_lipt	Thioctic acid|alpha-Lipoic acid|Lipoic acid|Lipoate
_lps_	lps_organism	lipopolysacharide
_lta_	lipoteichoic acid	Lipoteichoic Acid	lipo1_24
_mal_L	L-Malate	S-Malate
_malcoa	Malonyl-CoA
_man	D-Mannose
_man1p	D-Mannose 1-phosphate
_man6p	D-Mannose 6-phosphate	m6p
_mapc	mycolic_acid–arabinogalactan-peptidoglycan_complex
_mas	mycocerosic acids polyketide synthase
_mbhn	methyl behenic acid
_mbt_holo	mycobactinB-HOLO
_mcbts	Mycobactin S
_methylsuccinyl_coA	(2S)-Methylsuccinyl-CoA	Methylsuccinyl-CoA
_mfrrppdima	phenolic glycolipid (Mtb)
_mkmycolate	keto mycolate (1 cyclopropanated rings)
_mmcoa_S	(S)-Methylmalonyl-CoA
_mmmycolate	methoxy mycolate (1 cyclopropanated ring)
_mococdp	molybdopterin cytosine dinucleotide
_mocogdp	molybdopterin guanine dinucleotide	MGD
_murein3p3p	two linked disacharide tripeptide murein units (uncrosslinked, middle of chain)
_murein3px4p	two disacharide linked murein units, tripeptide crosslinked tetrapeptide (A2pm->D-ala) (middle of chain)
_murein4p4p	two linked disacharide tetrapeptide murein units (uncrosslinked, middle of chain)
_murein4px4p	two disacharide linked murein units, tetrapeptide corsslinked tetrapeptide (A2pm->D-ala) (middle of chain)
_murein4px4px4p	three disacharide linked murein units (tetrapeptide crosslinked tetrapeptide (A2pm->D-ala) & tetrapeptide corsslinked tetrapeptide (A2pm->D-ala)) (middle of chain)
_murein5p5p	two linked disacharide pentapeptide murein units (uncrosslinked, middle of chain)	UDP-D-galactose/ UDP-D-galactopyranose
_murein5px4p	two disacharide linked murein units, pentapeptide crosslinked tetrapeptide (A2pm->D-ala) (middle of chain)
_mycolate	mycolate (2 cyclopropanated rings)
_pa_n	Phosphatidate;/ Phosphatidic acid;/ 1,2-Diacyl-sn-glycerol 3-phosphate;/ 3-sn-Phosphatidate	sn-glycerol-3-phosphate	_12dag3p	gl3p
_pat	penta-acyl trehalose
_pdima	phthiocerol dimycocerosate A
_pep	Phosphoenolpyruvate
_peptido_	peptido_organism	peptidoglycan	_pepg	peptidoglycan subunit	peptx
_pi	phosphate	orthophosphate
_pim1	phosphatidylinositol mannoside
_pim2	(phosphatidyl-myo-inositol mannosides)2
_pim3	phosphatidylinositol mannoside tri-mannose (tuberculosis)
_pim4	phosphatidylinositol mannoside tetra-mannose (tuberculosis)
_pim5	phosphatidylinositol mannoside penta-mannose (tuberculosis)
_pim6	phosphatidylinositol mannoside hexa-mannose (tuberculosis)
_poly_beta_hydroxybutyrate
_poly_l_glutamate_glutamine
_poly-saccharide
_ppcoa	Propanoyl-CoA	Propionyl-CoA/ Propionyl coenzyme A
_ppdima	phenol phthiocerol dimycocerosate
_ppi	Diphosphate
_pyr	Pyruvate
_quln	Quinolinate	Quinolinic acid/ 2,3-Pyridinedicarboxylic acid/ Pyridine-2,3-dicarboxylate	C03722	PYD_DCOBX
_r5p	alpha-D-Ribose 5-phosphate
_rib_D	D-Ribose
_rmn	L-Rhamnose
_sl1	sulfonated tetra-acyl trehalose
_spheroidene
_spirilloxanthin
_succ	Succinate
_tat	tetra-acyl trehalose
_teich	teichoic acid	gtca1_45	tcam
_thbh	tetrahydroxybacteriohopanetetrol(THBH)
_thbhet	Tetrahydroxybacteriohopane-ether (THBH-ET)
_thbhga	Tetrahydroxybacteriohopane-glucosamine (THBH-GA)
_thymd	Thymidine
_tre	Trehalose
_tre6p	alpha,alpha'-Trehalose 6-phosphate	Trehalose 6-phosphate
_trehalose_dimycolate	TRH_DIMYCLT
_trehalose_monomycolate	_trh_mmyclt
_tres	trehalose 2 sulfate
_uaaAgla	Undecaprenyl-diphospho-N-acetylmuramoyl-(N-acetylglucosamine)-L-alanyl-D-glutamyl-L-lysyl-D-alanyl-D-alanine|Undecaprenyl-diphospho-N-acetylmuramoyl-(N-acetylglucosamine)-L- alanyl-D-glutamyl-L-lysyl-D-alanyl-D-alanine
_uaaGgla	Undecaprenyl-diphospho-N-acetylmuramoyl-(N-acetylglucosamine)-L-alanyl-gamma-D-glutamyl-L-lysyl-D-alanyl-D-alanine|Undecaprenyl-diphospho-N-acetylmuramoyl-(N-acetylglucosamine)-L- alanyl-gamma-D-glutamyl-L-lysyl-D-alanyl-D-alanine
_uaagmda	Undecaprenyl-diphospho-N-acetylmuramoyl-(N-acetylglucosamine)-L-ala-D-glu-meso-2,6-diaminopimeloyl-D-ala-D-ala
_uacgam	UDP-N-acetyl-D-glucosamine	udp-n-acetylglucosamine	udpnag	_udp_ac_glsa
_uamr	UDP-N-acetylmuramate	_udp_murnac
_udpacgal	UDP-N-acetyl-D-galactosamine | uacgala	UDP-GalNAc	C00203
_udpg	UDPglucose	UDP-D-glucose	udpglc	udp-glucose
_udpgal	UDPgalactose	UDP-galactose
_udpgalur	UDPgalacturonate|UDP-D-galacturonate
_ugagmda	Undecaprenyl-diphospho-N-glycolylmuramoyl-(N-acetylglucosamine)-L-ala-D-glu-meso-2,6-diaminopimeloyl-D-ala-D-ala
_uri	uridine
_zeax	Zeaxanthin
_acgam6p	N-Acetyl-D-glucosamine 6-phosphate

## Sheet: 5.ModelSEED template & overlaps
Supplementary Dataset 5 - ModelSEED template for Universal components in BOFs and overlap with BOFs from manually curated GEMs (with inorganic ions)
MODELSEED COMPOUNDS (universal)				Manually curated models (Xavier et. al ID)
Compound ID	Compound name	Class	Xavier et al. ID	A.baumanii	A.baylyi	B.megaterium	B.subtilis_09	B.subtilis_07	B.cuenoti_Bge	B.cuenoti_Pam	B.aphidicola	B.cenocepacia	C.salexigens	C.acetobutylicum_Senger_08	C.acetobutylicum_Lee_08	C.beijerinckii	C.thermocellum	C.glutamicum	Cyanothece.sp	D.ethenogenes	E.coliK12_03	E.coliK12_07	E.coliK12_11	E.coli_W	F.tularensis	G.metallireducens	G.sulfurreducens	H.influenzae	H.pylori	K.vulgare	K.pneumoniae	L.plantarum	L.lactis	M.succiniciproducens	M.extorquens	M.luteus	M.tuberculosis_Beste_07	M.tuberculosis_Jamshidi_07	M.tuberculosis_10	M.genitalium	M.pneumoniae	N.meningitidis_07	N.meningitidis_11	P.gingivalis	P.aeruginosa	P.putida_10	P.putida_Nogales_08	P.putida_Puchalka_08	R.eutropha
cpd00002	ATP	ENERGY	_atp	_atp	_atp	_atp	_atp	_atp	_atp	_atp	_atp	_atp	_atp	_atp	_atp	_atp	_atp	_atp	_atp	_atp	_atp	_atp	_atp	_atp	_atp	_atp	_atp	_atp	_atp	_atp	_atp	_atp	_atp	_atp	_ATP	_atp	_atp	_atp	_atp	_atp	_atp	_atp	_atp	_atp	_atp	_atp	_atp	_atp	_atp
cpd00001	H2O	ENERGY	_h2o	#N/A	_h2o	_h2o	_h2o	_h2o	_h2o	_h2o	#N/A	_h2o	_h2o	_h2o	#N/A	_h2o	#N/A	_h2o	_h2o	_h2o	_h2o	_h2o	_h2o	_h2o	_h2o	_h2o	_h2o	#N/A	_h2o	_h2o	_h2o	_h2o	#N/A	#N/A	#N/A	#N/A	#N/A	_h2o	_h2o	_h2o	_h2o	_h2o	_h2o	_h2o	_h2o	#N/A	_h2o	#N/A	#N/A
cpd11463	Protein	PROTEIN	_trp_L	_trp_L	_trp_L	_trp_L	_trp_L	_trp_L	#N/A	_trp_L	_trp_L	_trp_L	_trp_L	_trp_L	_trp_L	_trp_L	_trp_L	_trp_L	_trp_L	_trp_L	_trp_L	_trp_L	_trp_L	_trp_L	_trp_L	_trp_L	_trp_L	_trp_L	_trp_L	_trp_L	_trp_L	_trp_L	_trp_L	_trp_L	_trp_L	_trp_L	_trp_L	_trp_L	_trp_L	_trp_L	_trp_L	_trp_L	_trp_L	_trp_L	_trp_L	_trp_L	_trp_L	_trp_L	_trp_L
			_cys_L	_cys_L	_cys_L	_cys_L	_cys_L	_cys_L	_cys_L	_cys_L	_cys_L	_cys_L	_cys_L	_cys_L	_cys_L	_cys_L	_cys_L	_cys_L	_cys_L	_cys_L	_cys_L	_cys_L	_cys_L	_cys_L	_cys_L	_cys_L	_cys_L	_cys_L	_cys_L	_cys_L	_cys_L	_cys_L	_cys_L	_cys_L	_cys_L	_cys_L	_cys_L	_cys_L	_cys_L	_cys_L	_cys_L	_cys_L	_cys_L	_cys_L	_cys_L	_cys_L	_cys_L	_cys_L	_cys_L
			_his_L	_his_L	_his_L	_his_L	_his_L	_his_L	_his_L	_his_L	_his_L	_his_L	_his_L	_his_L	_his_L	_his_L	_his_L	_his_L	_his_L	_his_L	_his_L	_his_L	_his_L	_his_L	_his_L	_his_L	_his_L	_his_L	_his_L	_his_L	_his_L	_his_L	_his_L	_his_L	_his_L	_his_L	_his_L	_his_L	_his_L	_his_L	_his_L	_his_L	_his_L	_his_L	_his_L	_his_L	_his_L	_his_L	_his_L
			_tyr_L	_tyr_L	_tyr_L	_tyr_L	_tyr_L	_tyr_L	#N/A	_tyr_L	#N/A	_tyr_L	_tyr_L	_tyr_L	_tyr_L	_tyr_L	_tyr_L	_tyr_L	_tyr_L	_tyr_L	_tyr_L	_tyr_L	_tyr_L	_tyr_L	_tyr_L	_tyr_L	_tyr_L	_tyr_L	_tyr_L	_tyr_L	_tyr_L	_tyr_L	_tyr_L	_tyr_L	_tyr_L	_tyr_L	_tyr_L	_tyr_L	_tyr_L	_tyr_L	_tyr_L	_tyr_L	_tyr_L	_tyr_L	_tyr_L	_tyr_L	_tyr_L	_tyr_L	_tyr_L
			_met_L	_met_L	_met_L	_met_L	_met_L	_met_L	_met_L	_met_L	_met_L	_met_L	_met_L	_met_L	_met_L	_met_L	_met_L	_met_L	_met_L	_met_L	_met_L	_met_L	_met_L	_met_L	_met_L	_met_L	_met_L	_met_L	_met_L	_met_L	_met_L	_met_L	_met_L	_met_L	_met_L	_met_L	_met_L	_met_L	_met_L	_met_L	_met_L	_met_L	_met_L	_met_L	_met_L	_met_L	_met_L	_met_L	_met_L
			_phe_L	_phe_L	_phe_L	_phe_L	_phe_L	_phe_L	_phe_L	_phe_L	_phe_L	_phe_L	_phe_L	_phe_L	_phe_L	_phe_L	_phe_L	_phe_L	_phe_L	_phe_L	_phe_L	_phe_L	_phe_L	_phe_L	_phe_L	_phe_L	_phe_L	_phe_L	_phe_L	_phe_L	_phe_L	_phe_L	_phe_L	_phe_L	_phe_L	_phe_L	_phe_L	_phe_L	_phe_L	_phe_L	_phe_L	_phe_L	_phe_L	_phe_L	_phe_L	_phe_L	_phe_L	_phe_L	_phe_L
			_ser_L	_ser_L	_ser_L	_ser_L	_ser_L	_ser_L	_ser_L	_ser_L	#N/A	_ser_L	_ser_L	_ser_L	_ser_L	_ser_L	_ser_L	_ser_L	_ser_L	_ser_L	_ser_L	_ser_L	_ser_L	_ser_L	_ser_L	_ser_L	_ser_L	_ser_L	_ser_L	_ser_L	_ser_L	_ser_L	_ser_L	_ser_L	_ser_L	_ser_L	_ser_L	_ser_L	_ser_L	_ser_L	_ser_L	_ser_L	_ser_L	_ser_L	_ser_L	_ser_L	_ser_L	_ser_L	_ser_L
			_pro_L	_pro_L	_pro_L	_pro_L	_pro_L	_pro_L	_pro_L	_pro_L	#N/A	_pro_L	_pro_L	_pro_L	_pro_L	_pro_L	_pro_L	_pro_L	_pro_L	_pro_L	_pro_L	_pro_L	_pro_L	_pro_L	_pro_L	_pro_L	_pro_L	_pro_L	_pro_L	_pro_L	_pro_L	_pro_L	_pro_L	_pro_L	_pro_L	_pro_L	_pro_L	_pro_L	_pro_L	_pro_L	_pro_L	_pro_L	_pro_L	_pro_L	_pro_L	_pro_L	_pro_L	_pro_L	_pro_L
			_asn_L	_asn_L	_asn_L	_asn_L	_asn_L	_asn_L	_asn_L	_asn_L	#N/A	_asn_L	_asn_L	_asn_L	_asn_L	_asn_L	_asn_L	_asn_L	_asn_L	_asn_L	_asn_L	_asn_L	_asn_L	_asn_L	_asn_L	_asn_L	_asn_L	_asn_L	_asn_L	_asn_L	_asn_L	_asn_L	_asn_L	_asn_L	_asn_L	_asn_L	_asn_L	_asn_L	_asn_L	_asn_L	_asn_L	_asn_L	_asn_L	_asn_L	_asn_L	_asn_L	_asn_L	_asn_L	_asn_L
			_asp_L	_asp_L	_asp_L	_asp_L	_asp_L	_asp_L	_asp_L	_asp_L	#N/A	_asp_L	_asp_L	_asp_L	_asp_L	_asp_L	_asp_L	_asp_L	_asp_L	_asp_L	_asp_L	_asp_L	_asp_L	_asp_L	_asp_L	_asp_L	_asp_L	_asp_L	_asp_L	_asp_L	_asp_L	_asp_L	_asp_L	_asp_L	_asp_L	_asp_L	_asp_L	_asp_L	_asp_L	_asp_L	_asp_L	_asp_L	_asp_L	_asp_L	_asp_L	_asp_L	_asp_L	_asp_L	_asp_L
			_thr_L	_thr_L	_thr_L	_thr_L	_thr_L	_thr_L	#N/A	_thr_L	_thr_L	_thr_L	_thr_L	_thr_L	_thr_L	_thr_L	_thr_L	_thr_L	_thr_L	_thr_L	_thr_L	_thr_L	_thr_L	_thr_L	_thr_L	_thr_L	_thr_L	_thr_L	_thr_L	_thr_L	_thr_L	_thr_L	_thr_L	_thr_L	_thr_L	_thr_L	_thr_L	_thr_L	_thr_L	_thr_L	_thr_L	_thr_L	_thr_L	_thr_L	_thr_L	_thr_L	_thr_L	_thr_L	_thr_L
			_gln_L	_gln_L	_gln_L	_gln_L	_gln_L	_gln_L	_gln_L	_gln_L	#N/A	_gln_L	_gln_L	_gln_L	_gln_L	_gln_L	_gln_L	_gln_L	_gln_L	_gln_L	_gln_L	_gln_L	_gln_L	_gln_L	_gln_L	_gln_L	_gln_L	_gln_L	_gln_L	_gln_L	_gln_L	_gln_L	_gln_L	_gln_L	_gln_L	_gln_L	_gln_L	_gln_L	_gln_L	_gln_L	_gln_L	_gln_L	_gln_L	_gln_L	_gln_L	_gln_L	_gln_L	_gln_L	_gln_L
			_glu_L	_glu_L	_glu_L	_glu_L	_glu_L	_glu_L	_glu_L	_glu_L	#N/A	_glu_L	_glu_L	_glu_L	_glu_L	_glu_L	_glu_L	_glu_L	_glu_L	_glu_L	_glu_L	_glu_L	_glu_L	_glu_L	_glu_L	_glu_L	_glu_L	_glu_L	_glu_L	_glu_L	_glu_L	_glu_L	_glu_L	_glu_L	_glu_L	_glu_L	_glu_L	_glu_L	_glu_L	_glu_L	_glu_L	_glu_L	_glu_L	_glu_L	_glu_L	_glu_L	_glu_L	_glu_L	_glu_L
			_ile_L	_ile_L	_ile_L	_ile_L	_ile_L	_ile_L	_ile_L	_ile_L	_ile_L	_ile_L	_ile_L	_ile_L	_ile_L	_ile_L	_ile_L	_ile_L	_ile_L	_ile_L	_ile_L	_ile_L	_ile_L	_ile_L	_ile_L	_ile_L	_ile_L	_ile_L	_ile_L	_ile_L	_ile_L	_ile_L	_ile_L	_ile_L	_ile_L	_ile_L	_ile_L	_ile_L	_ile_L	_ile_L	_ile_L	_ile_L	_ile_L	_ile_L	_ile_L	_ile_L	_ile_L	_ile_L	_ile_L
			_arg_L	_arg_L	_arg_L	_arg_L	_arg_L	_arg_L	_arg_L	_arg_L	_arg_L	_arg_L	_arg_L	_arg_L	_arg_L	_arg_L	_arg_L	_arg_L	_arg_L	_arg_L	_arg_L	_arg_L	_arg_L	_arg_L	_arg_L	_arg_L	_arg_L	_arg_L	_arg_L	_arg_L	_arg_L	_arg_L	_arg_L	_arg_L	_arg_L	_arg_L	_arg_L	_arg_L	_arg_L	_arg_L	_arg_L	_arg_L	_arg_L	_arg_L	_arg_L	_arg_L	_arg_L	_arg_L	_arg_L
			_lys_L	_lys_L	_lys_L	_lys_L	_lys_L	_lys_L	_lys_L	_lys_L	_lys_L	_lys_L	_lys_L	_lys_L	_lys_L	_lys_L	_lys_L	_lys_L	_lys_L	_lys_L	_lys_L	_lys_L	_lys_L	_lys_L	_lys_L	_lys_L	_lys_L	_lys_L	_lys_L	_lys_L	_lys_L	_lys_L	_lys_L	_lys_L	_lys_L	_lys_L	_lys_L	_lys_L	_lys_L	_lys_L	_lys_L	_lys_L	_lys_L	_lys_L	_lys_L	_lys_L	_lys_L	_lys_L	_lys_L
			_val_L	_val_L	_val_L	_val_L	_val_L	_val_L	#N/A	_val_L	_val_L	_val_L	_val_L	_val_L	_val_L	_val_L	_val_L	_val_L	_val_L	_val_L	_val_L	_val_L	_val_L	_val_L	_val_L	_val_L	_val_L	_val_L	_val_L	_val_L	_val_L	_val_L	_val_L	_val_L	_val_L	_val_L	_val_L	_val_L	_val_L	_val_L	_val_L	_val_L	_val_L	_val_L	_val_L	_val_L	_val_L	_val_L	_val_L
			_leu_L	_leu_L	_leu_L	_leu_L	_leu_L	_leu_L	_leu_L	_leu_L	_leu_L	_leu_L	_leu_L	_leu_L	_leu_L	_leu_L	_leu_L	_leu_L	_leu_L	_leu_L	_leu_L	_leu_L	_leu_L	_leu_L	_leu_L	_leu_L	_leu_L	_leu_L	_leu_L	_leu_L	_leu_L	_leu_L	_leu_L	_leu_L	_leu_L	_leu_L	_leu_L	_leu_L	_leu_L	_leu_L	_leu_L	_leu_L	_leu_L	_leu_L	_leu_L	_leu_L	_leu_L	_leu_L	_leu_L
			_ala_L	_ala_L	_ala_L	_ala_L	_ala_L	_ala_L	_ala_L	_ala_L	#N/A	_ala_L	_ala_L	_ala_L	_ala_L	_ala_L	_ala_L	_ala_L	_ala_L	_ala_L	_ala_L	_ala_L	_ala_L	_ala_L	_ala_L	_ala_L	_ala_L	_ala_L	_ala_L	_ala_L	_ala_L	_ala_L	_ala_L	_ala_L	_ala_L	_ala_L	_ala_L	_ala_L	_ala_L	_ala_L	_ala_L	_ala_L	_ala_L	_ala_L	_ala_L	_ala_L	_ala_L	_ala_L	_ala_L
			_gly	_gly	_gly	_gly	_gly	_gly	_gly	_gly	_gly	_gly	_gly	_gly	_gly	_gly	_gly	_gly	_gly	_gly	_gly	_gly	_gly	_gly	_gly	_gly	_gly	_gly	_gly	_gly	_gly	_gly	_gly	_gly	_gly	_gly	_gly	_gly	_gly	_gly	_gly	_gly	_gly	_gly	_gly	_gly	_gly	_gly	_gly
cpd11461	DNA	DNA	_datp	_datp	_datp	_datp	_datp	_datp	_datp	_datp	_datp	_datp	_datp	_datp	_datp	_datp	_datp	_datp	_datp	_datp	_datp	_datp	_datp	_datp	_datp	_datp	_datp	_datp	_datp	_datp	_datp	_datp	#N/A	_datp	_dATP	_datp	_datp	#N/A	#N/A	_datp	_datp	_datp	_datp	_datp	_datp	_datp	_datp	_datp	_datp
			_dctp	_dctp	_dctp	_dctp	_dctp	_dctp	_dctp	_dctp	_dctp	_dctp	_dctp	_dctp	_dctp	_dctp	_dctp	_dctp	_dctp	_dctp	_dctp	_dctp	_dctp	_dctp	_dctp	_dctp	_dctp	_dctp	_dctp	_dctp	_dctp	_dctp	#N/A	_dctp	_dCTP	_dctp	_dctp	#N/A	#N/A	_dctp	_dctp	_dctp	_dctp	_dctp	_dctp	_dctp	_dctp	_dctp	_dctp
			_dttp	_dttp	_dttp	_dttp	_dttp	_dttp	_dttp	_dttp	_dttp	_dttp	_dttp	_dttp	_dttp	_dttp	_dttp	_dttp	_dttp	_dttp	_dttp	_dttp	_dttp	_dttp	_dttp	_dttp	_dttp	_dttp	_dttp	_dttp	_dttp	_dttp	#N/A	_dttp	_dttp	_dttp	_dttp	#N/A	#N/A	_dttp	_dttp	_dttp	_dttp	_dttp	_dttp	_dttp	_dttp	_dttp	_dttp
			_dgtp	_dgtp	_dgtp	_dgtp	_dgtp	_dgtp	_dgtp	_dgtp	_dgtp	_dgtp	_dgtp	_dgtp	_dgtp	_dgtp	_dgtp	_dgtp	_dgtp	_dgtp	_dgtp	_dgtp	_dgtp	_dgtp	_dgtp	_dgtp	_dgtp	_dgtp	_dgtp	_dgtp	_dgtp	_dgtp	#N/A	_dgtp	_dGTP	_dgtp	_dgtp	#N/A	#N/A	_dgtp	_dgtp	_dgtp	_dgtp	_dgtp	_dgtp	_dgtp	_dgtp	_dgtp	_dgtp
cpd11462	mRNA	MRNA	_utp	_utp	_utp	_utp	_utp	_utp	#N/A	_utp	_utp	_utp	_utp	_utp	_utp	_utp	_utp	#N/A	_utp	_utp	_utp	_utp	_utp	_utp	_utp	_utp	_utp	_utp	_utp	_utp	_utp	_utp	#N/A	_utp	_utp	_utp	_utp	#N/A	#N/A	_utp	_utp	_utp	_utp	_utp	_utp	_utp	_utp	_utp	_utp
cpd00010	CoA	COFACTOR	_coa	_coa	_coa	#N/A	_coa	#N/A	_coa	_coa	_coa	_coa	_coa	_coa	_coa	_coa	#N/A	#N/A	_coa	_coa	_coa	_coa	_coa	_coa	_coa	#N/A	#N/A	_coa	_coa	_coa	#N/A	_coa	#N/A	_coa	_coA	_coa	_coa	#N/A	#N/A	_coa	_coa	#N/A	_coa	_coa	_coa	_coa	_coa	_coa	_coa
cpd11493	Acyl-carrier protein	COFACTOR	_acp	#N/A	#N/A	#N/A	_acp	#N/A	#N/A	#N/A	_acp	#N/A	#N/A	#N/A	#N/A	#N/A	#N/A	#N/A	#N/A	#N/A	#N/A	#N/A	#N/A	#N/A	#N/A	#N/A	#N/A	_acp	#N/A	#N/A	#N/A	#N/A	#N/A	#N/A	#N/A	_acp	_acp	#N/A	#N/A	#N/A	_acp	#N/A	#N/A	#N/A	#N/A	#N/A	#N/A	#N/A	#N/A
cpd00003	NAD+	COFACTOR	_nad	_nad	_nad	_nad	_nad	_nad	_nad	_nad	_nad	_nad	_nad	_nad	_nad	_nad	_nad	#N/A	_nad	_nad	_nad	_nad	_nad	_nad	_nad	_nad	_nad	_nad	_nad	_nad	#N/A	_nad	#N/A	_nad	_NAD	_nad	_nad	#N/A	_nad	_nad	#N/A	#N/A	_nad	_nad	_nad	_nad	_nad	_nad	_nad
cpd00018	AMP	COFACTOR	_amp	#N/A	#N/A	_amp	_amp	_amp	_amp	_amp	_amp	#N/A	#N/A	#N/A	#N/A	#N/A	_amp	_amp	_amp	_amp	_amp	#N/A	#N/A	#N/A	_amp	#N/A	#N/A	#N/A	_amp	#N/A	#N/A	#N/A	_amp	#N/A	_AMP	#N/A	#N/A	_amp	_amp	#N/A	#N/A	#N/A	#N/A	_amp	_amp	#N/A	_amp	_amp	#N/A
cpd00046	CMP	COFACTOR	_cmp	#N/A	#N/A	_cmp	_cmp	_cmp	#N/A	#N/A	#N/A	#N/A	#N/A	#N/A	#N/A	#N/A	_cmp	_cmp	#N/A	#N/A	#N/A	#N/A	#N/A	#N/A	#N/A	#N/A	#N/A	#N/A	#N/A	#N/A	#N/A	#N/A	_cmp	#N/A	#N/A	#N/A	#N/A	_cmp	_cmp	#N/A	#N/A	#N/A	#N/A	#N/A	#N/A	#N/A	#N/A	#N/A	#N/A
cpd00006	NADP+	COFACTOR	_nadp	_nadp	_nadp	_nadp	_nadp	_nadp	_nadp	_nadp	_nadp	_nadp	_nadp	_nadp	_nadp	_nadp	_nadp	#N/A	_nadp	_nadp	_nadp	_nadp	_nadp	_nadp	_nadp	#N/A	#N/A	_nadp	_nadp	_nadp	#N/A	#N/A	#N/A	_nadp	_NADP	_nadp	_nadp	#N/A	_nadp	_nadp	_nadp	#N/A	_nadp	_nadp	_nadp	_nadp	_nadp	_nadp	_nadp
cpd00052	CTP	COFACTOR	_ctp	_ctp	_ctp	_ctp	_ctp	_ctp	_ctp	_ctp	_ctp	_ctp	_ctp	_ctp	_ctp	_ctp	_ctp	#N/A	_ctp	_ctp	_ctp	_ctp	_ctp	_ctp	_ctp	_ctp	_ctp	_ctp	_ctp	_ctp	_ctp	_ctp	#N/A	_ctp	_CTP	_ctp	_ctp	#N/A	#N/A	_ctp	_ctp	_ctp	_ctp	_ctp	_ctp	_ctp	_ctp	_ctp	_ctp
cpd00126	GMP	COFACTOR	_gmp	#N/A	#N/A	_gmp	_gmp	_gmp	#N/A	#N/A	#N/A	#N/A	#N/A	#N/A	#N/A	#N/A	_gmp	_gmp	#N/A	#N/A	#N/A	#N/A	#N/A	#N/A	#N/A	#N/A	#N/A	#N/A	#N/A	#N/A	#N/A	#N/A	_gmp	#N/A	#N/A	#N/A	#N/A	_gmp	_gmp	#N/A	#N/A	#N/A	#N/A	#N/A	#N/A	#N/A	#N/A	#N/A	#N/A
cpd00038	GTP	COFACTOR	_gtp	_gtp	_gtp	_gtp	_gtp	_gtp	_gtp	_gtp	_gtp	_gtp	_gtp	_gtp	_gtp	_gtp	_gtp	#N/A	_gtp	_gtp	_gtp	_gtp	_gtp	_gtp	_gtp	_gtp	_gtp	_gtp	_gtp	_gtp	_gtp	_gtp	#N/A	_gtp	_GTP	_gtp	_gtp	#N/A	#N/A	_gtp	_gtp	_gtp	_gtp	_gtp	_gtp	_gtp	_gtp	_gtp	_gtp
cpd00096	CDP	COFACTOR	_cdp	#N/A	#N/A	_cdp	_cdp	_cdp	#N/A	#N/A	#N/A	#N/A	#N/A	#N/A	#N/A	#N/A	_cdp	#N/A	#N/A	#N/A	#N/A	#N/A	#N/A	#N/A	#N/A	#N/A	#N/A	#N/A	#N/A	#N/A	#N/A	#N/A	#N/A	#N/A	#N/A	#N/A	#N/A	#N/A	#N/A	#N/A	#N/A	#N/A	#N/A	#N/A	#N/A	#N/A	#N/A	#N/A	#N/A
cpd00031	GDP	COFACTOR	_gdp	#N/A	#N/A	_gdp	_gdp	_gdp	#N/A	#N/A	#N/A	#N/A	#N/A	#N/A	#N/A	#N/A	_gdp	#N/A	#N/A	#N/A	#N/A	#N/A	#N/A	#N/A	#N/A	#N/A	#N/A	#N/A	#N/A	#N/A	#N/A	#N/A	#N/A	#N/A	#N/A	#N/A	#N/A	#N/A	#N/A	#N/A	#N/A	#N/A	#N/A	#N/A	#N/A	#N/A	#N/A	#N/A	#N/A
cpd00205	Potassium	COFACTOR	_k	#N/A	#N/A	_k	_k	_k	#N/A	#N/A	#N/A	#N/A	#N/A	#N/A	#N/A	#N/A	_k	#N/A	#N/A	#N/A	#N/A	_k	_k	_k	#N/A	_k	_k	#N/A	#N/A	#N/A	#N/A	#N/A	#N/A	#N/A	_k	#N/A	#N/A	#N/A	_k	_k	#N/A	#N/A	_k	#N/A	#N/A	#N/A	#N/A	#N/A	#N/A
cpd00254	Magnesium	COFACTOR	_mg2	#N/A	#N/A	_mg2	_mg2	_mg2	#N/A	#N/A	#N/A	#N/A	#N/A	#N/A	#N/A	#N/A	_mg2	#N/A	#N/A	#N/A	#N/A	_mg2	_mg2	_mg2	#N/A	_mg2	_mg2	#N/A	#N/A	#N/A	#N/A	#N/A	#N/A	#N/A	_mg2	#N/A	#N/A	#N/A	#N/A	_mg2	#N/A	#N/A	_mg2	#N/A	#N/A	#N/A	#N/A	#N/A	#N/A
cpd10516	Fe3+	COFACTOR	_fe3	#N/A	#N/A	_fe3	_fe3	_fe3	#N/A	#N/A	#N/A	#N/A	#N/A	#N/A	#N/A	#N/A	_fe3	#N/A	#N/A	#N/A	#N/A	_fe3	_fe3	_fe3	#N/A	#N/A	#N/A	#N/A	#N/A	#N/A	#N/A	#N/A	#N/A	#N/A	#N/A	#N/A	_fe3	#N/A	#N/A	_fe3	#N/A	#N/A	_fe3	#N/A	#N/A	#N/A	#N/A	#N/A	#N/A
cpd00063	Calcium	COFACTOR	_ca2	#N/A	#N/A	_ca2	_ca2	_ca2	#N/A	#N/A	#N/A	#N/A	#N/A	#N/A	#N/A	#N/A	_ca2	#N/A	#N/A	#N/A	#N/A	_ca2	_ca2	_ca2	#N/A	_ca2	_ca2	#N/A	#N/A	#N/A	#N/A	#N/A	#N/A	#N/A	_Ca2	#N/A	#N/A	#N/A	#N/A	_ca2	#N/A	#N/A	_ca2	#N/A	#N/A	#N/A	#N/A	#N/A	#N/A
cpd00002	ATP	COFACTOR	_atp	_atp	_atp	_atp	_atp	_atp	_atp	_atp	_atp	_atp	_atp	_atp	_atp	_atp	_atp	_atp	_atp	_atp	_atp	_atp	_atp	_atp	_atp	_atp	_atp	_atp	_atp	_atp	_atp	_atp	_atp	_atp	_ATP	_atp	_atp	_atp	_atp	_atp	_atp	_atp	_atp	_atp	_atp	_atp	_atp	_atp	_atp
cpd00099	Chloride	COFACTOR	_cl	#N/A	#N/A	#N/A	#N/A	#N/A	#N/A	#N/A	#N/A	#N/A	_cl	#N/A	#N/A	#N/A	#N/A	#N/A	#N/A	#N/A	#N/A	_cl	_cl	_cl	#N/A	#N/A	#N/A	#N/A	#N/A	_cl	#N/A	#N/A	#N/A	#N/A	_Cl	#N/A	#N/A	#N/A	#N/A	_cl	#N/A	#N/A	_cl	#N/A	#N/A	#N/A	#N/A	#N/A	#N/A
cpd00149	Cobalt	COFACTOR	_cobalt2	#N/A	#N/A	#N/A	#N/A	#N/A	#N/A	#N/A	#N/A	#N/A	#N/A	#N/A	#N/A	#N/A	#N/A	#N/A	#N/A	#N/A	#N/A	_cobalt2	_cobalt2	_cobalt2	#N/A	#N/A	#N/A	#N/A	#N/A	#N/A	#N/A	#N/A	#N/A	#N/A	#N/A	#N/A	#N/A	#N/A	#N/A	_cobalt2	#N/A	#N/A	_cobalt2	#N/A	#N/A	#N/A	#N/A	#N/A	#N/A
cpd00058	Copper2	COFACTOR	_cu2	#N/A	#N/A	#N/A	#N/A	#N/A	#N/A	#N/A	#N/A	#N/A	#N/A	#N/A	#N/A	#N/A	#N/A	#N/A	#N/A	#N/A	#N/A	_cu2	_cu2	_cu2	#N/A	#N/A	#N/A	#N/A	#N/A	#N/A	#N/A	#N/A	#N/A	#N/A	_Cu2	#N/A	#N/A	#N/A	#N/A	_cu2	#N/A	#N/A	_cu2	#N/A	#N/A	#N/A	#N/A	#N/A	#N/A
cpd00015	FAD	COFACTOR	_fad	_fad	_fad	#N/A	#N/A	#N/A	_fad	_fad	_fad	_fad	_fad	_fad	_fad	_fad	#N/A	#N/A	_fad	#N/A	_fad	_fad	_fad	_fad	_fad	#N/A	#N/A	_fad	_fad	_fad	#N/A	#N/A	#N/A	_fad	_fad	_fad	_fad	#N/A	#N/A	_fad	_fad	#N/A	_fad	_fad	_fad	_fad	_fad	_fad	_fad
cpd10515	Fe2+	COFACTOR	_fe2	#N/A	#N/A	#N/A	#N/A	#N/A	#N/A	#N/A	#N/A	#N/A	_fe2	#N/A	#N/A	#N/A	#N/A	#N/A	#N/A	#N/A	#N/A	_fe2	_fe2	_fe2	#N/A	#N/A	#N/A	#N/A	#N/A	#N/A	#N/A	#N/A	#N/A	#N/A	_fe2	#N/A	_fe2	#N/A	#N/A	_fe2	#N/A	#N/A	_fe2	#N/A	#N/A	#N/A	#N/A	#N/A	#N/A
cpd00030	Manganese	COFACTOR	_mn2	#N/A	#N/A	#N/A	#N/A	#N/A	#N/A	#N/A	#N/A	#N/A	#N/A	#N/A	#N/A	#N/A	#N/A	#N/A	#N/A	#N/A	#N/A	_mn2	_mn2	_mn2	#N/A	#N/A	#N/A	#N/A	#N/A	#N/A	#N/A	#N/A	#N/A	#N/A	_mn2	#N/A	#N/A	#N/A	#N/A	_mn2	#N/A	#N/A	_mn2	#N/A	#N/A	#N/A	#N/A	#N/A	#N/A
cpd00048	Sulfate	COFACTOR	_so4	#N/A	#N/A	#N/A	#N/A	#N/A	#N/A	#N/A	#N/A	#N/A	_so4	#N/A	#N/A	#N/A	#N/A	#N/A	#N/A	#N/A	#N/A	_so4	_so4	_so4	#N/A	#N/A	#N/A	#N/A	#N/A	#N/A	#N/A	#N/A	#N/A	#N/A	_so4	#N/A	#N/A	#N/A	#N/A	_so4	#N/A	#N/A	_so4	#N/A	#N/A	#N/A	#N/A	#N/A	#N/A
cpd00034	Zinc	COFACTOR	_zn2	#N/A	#N/A	#N/A	#N/A	#N/A	#N/A	#N/A	#N/A	#N/A	#N/A	#N/A	#N/A	#N/A	#N/A	#N/A	#N/A	#N/A	#N/A	_zn2	_zn2	_zn2	#N/A	#N/A	#N/A	#N/A	#N/A	#N/A	#N/A	#N/A	#N/A	#N/A	_zn2	#N/A	#N/A	#N/A	#N/A	_zn2	#N/A	#N/A	_zn2	#N/A	#N/A	#N/A	#N/A	#N/A	#N/A
cpd00016	Pyridoxal phosphate	COFACTOR	_pydx5p	#N/A	_pydx5p	#N/A	#N/A	#N/A	#N/A	#N/A	#N/A	_pydx5p	_pydx5p	#N/A	#N/A	#N/A	#N/A	#N/A	#N/A	#N/A	#N/A	_pydx5p	_pydx5p	_pydx5p	#N/A	#N/A	#N/A	#N/A	#N/A	#N/A	#N/A	_pydx5p	#N/A	#N/A	_pydx5p	#N/A	#N/A	#N/A	#N/A	_pydx5p	_pydx5p	#N/A	_pydx5p	#N/A	#N/A	#N/A	#N/A	#N/A	#N/A
cpd00220	Riboflavin	COFACTOR	_ribflv	#N/A	#N/A	#N/A	#N/A	#N/A	#N/A	#N/A	_ribflv	_ribflv	_ribflv	#N/A	#N/A	#N/A	#N/A	#N/A	#N/A	#N/A	#N/A	_ribflv	_ribflv	_ribflv	#N/A	#N/A	#N/A	#N/A	#N/A	#N/A	#N/A	#N/A	#N/A	#N/A	#N/A	#N/A	#N/A	#N/A	_ribflv	_ribflv	#N/A	#N/A	_ribflv	#N/A	#N/A	#N/A	#N/A	#N/A	#N/A
cpd00017	S-Adenosyl-L-methionine	COFACTOR	_amet	#N/A	_amet	#N/A	#N/A	#N/A	#N/A	#N/A	#N/A	#N/A	_amet	#N/A	#N/A	#N/A	#N/A	#N/A	#N/A	#N/A	#N/A	_amet	_amet	_amet	#N/A	#N/A	#N/A	#N/A	#N/A	#N/A	#N/A	#N/A	#N/A	#N/A	_amet	#N/A	#N/A	#N/A	#N/A	_amet	_amet	#N/A	_amet	#N/A	#N/A	#N/A	#N/A	#N/A	#N/A
OVERLAP (nr components):			54	33	36	41	43	41	30	35	28	36	40	34	33	34	40	30	35	34	35	48	48	48	35	34	34	34	35	35	30	33	25	33	45	34	36	26	30	48	36	30	48	35	35	33	35	34	33
OVERLAP (%):			1	0.611111	0.666667	0.759259	0.7963	0.759259	0.555556	0.648148	0.518519	0.666667	0.740741	0.62963	0.611111	0.62963	0.740741	0.555556	0.648148	0.62963	0.648148	0.888889	0.888889	0.888889	0.648148	0.62963	0.62963	0.62963	0.648148	0.648148	0.555556	0.611111	0.462963	0.611111	0.833333	0.62963	0.666667	0.481481	0.555556	0.888889	0.666667	0.555556	0.888889	0.648148	0.648148	0.611111	0.648148	0.62963	0.611111
[truncated: 25 more columns]

## Sheet: 6.ModelSEED overlaps no ions
Supplementary Dataset 6 - ModelSEED template for Universal components in BOFs and overlap with BOFs from manually curated GEMs (without inorganic ions)
MODELSEED COMPOUNDS (universal)					Manually curated models (Xavier et. al ID)
Compound ID	Compound name	Class	Inclusion criteria	Palsson nomenclature	A.baumanii	A.baylyi	B.megaterium	B.subtilis_09	B.subtilis_07	B.cuenoti_Bge	B.cuenoti_Pam	B.aphidicola	B.cenocepacia	C.salexigens	C.acetobutylicum_Senger_08	C.acetobutylicum_Lee_08	C.beijerinckii	C.thermocellum	C.glutamicum	Cyanothece.sp	D.ethenogenes	E.coliK12_03	E.coliK12_07	E.coliK12_11	E.coli_W	F.tularensis	G.metallireducens	G.sulfurreducens	H.influenzae	H.pylori	K.vulgare	K.pneumoniae	L.plantarum	L.lactis	M.succiniciproducens	M.extorquens	M.luteus	M.tuberculosis_Beste_07	M.tuberculosis_Jamshidi_07	M.tuberculosis_10	M.genitalium	M.pneumoniae	N.meningitidis_07	N.meningitidis_11	P.gingivalis	P.aeruginosa	P.putida_10	P.putida_Nogales_08	P.putida_Puchalka_08
cpd00002	ATP	ENERGY	UNIVERSAL	_atp	_atp	_atp	_atp	_atp	_atp	_atp	_atp	_atp	_atp	_atp	_atp	_atp	_atp	_atp	_atp	_atp	_atp	_atp	_atp	_atp	_atp	_atp	_atp	_atp	_atp	_atp	_atp	_atp	_atp	_atp	_atp	_ATP	_atp	_atp	_atp	_atp	_atp	_atp	_atp	_atp	_atp	_atp	_atp	_atp	_atp
cpd00001	H2O	ENERGY	UNIVERSAL	_h2o	#N/A	_h2o	_h2o	_h2o	_h2o	_h2o	_h2o	#N/A	_h2o	_h2o	_h2o	#N/A	_h2o	#N/A	_h2o	_h2o	_h2o	_h2o	_h2o	_h2o	_h2o	_h2o	_h2o	_h2o	#N/A	_h2o	_h2o	_h2o	_h2o	#N/A	#N/A	#N/A	#N/A	#N/A	_h2o	_h2o	_h2o	_h2o	_h2o	_h2o	_h2o	_h2o	#N/A	_h2o	#N/A
cpd11463	Protein	PROTEIN	UNIVERSAL	_trp_L	_trp_L	_trp_L	_trp_L	_trp_L	_trp_L	#N/A	_trp_L	_trp_L	_trp_L	_trp_L	_trp_L	_trp_L	_trp_L	_trp_L	_trp_L	_trp_L	_trp_L	_trp_L	_trp_L	_trp_L	_trp_L	_trp_L	_trp_L	_trp_L	_trp_L	_trp_L	_trp_L	_trp_L	_trp_L	_trp_L	_trp_L	_trp_L	_trp_L	_trp_L	_trp_L	_trp_L	_trp_L	_trp_L	_trp_L	_trp_L	_trp_L	_trp_L	_trp_L	_trp_L	_trp_L
				_cys_L	_cys_L	_cys_L	_cys_L	_cys_L	_cys_L	_cys_L	_cys_L	_cys_L	_cys_L	_cys_L	_cys_L	_cys_L	_cys_L	_cys_L	_cys_L	_cys_L	_cys_L	_cys_L	_cys_L	_cys_L	_cys_L	_cys_L	_cys_L	_cys_L	_cys_L	_cys_L	_cys_L	_cys_L	_cys_L	_cys_L	_cys_L	_cys_L	_cys_L	_cys_L	_cys_L	_cys_L	_cys_L	_cys_L	_cys_L	_cys_L	_cys_L	_cys_L	_cys_L	_cys_L	_cys_L
				_his_L	_his_L	_his_L	_his_L	_his_L	_his_L	_his_L	_his_L	_his_L	_his_L	_his_L	_his_L	_his_L	_his_L	_his_L	_his_L	_his_L	_his_L	_his_L	_his_L	_his_L	_his_L	_his_L	_his_L	_his_L	_his_L	_his_L	_his_L	_his_L	_his_L	_his_L	_his_L	_his_L	_his_L	_his_L	_his_L	_his_L	_his_L	_his_L	_his_L	_his_L	_his_L	_his_L	_his_L	_his_L	_his_L
				_tyr_L	_tyr_L	_tyr_L	_tyr_L	_tyr_L	_tyr_L	#N/A	_tyr_L	#N/A	_tyr_L	_tyr_L	_tyr_L	_tyr_L	_tyr_L	_tyr_L	_tyr_L	_tyr_L	_tyr_L	_tyr_L	_tyr_L	_tyr_L	_tyr_L	_tyr_L	_tyr_L	_tyr_L	_tyr_L	_tyr_L	_tyr_L	_tyr_L	_tyr_L	_tyr_L	_tyr_L	_tyr_L	_tyr_L	_tyr_L	_tyr_L	_tyr_L	_tyr_L	_tyr_L	_tyr_L	_tyr_L	_tyr_L	_tyr_L	_tyr_L	_tyr_L	_tyr_L
				_met_L	_met_L	_met_L	_met_L	_met_L	_met_L	_met_L	_met_L	_met_L	_met_L	_met_L	_met_L	_met_L	_met_L	_met_L	_met_L	_met_L	_met_L	_met_L	_met_L	_met_L	_met_L	_met_L	_met_L	_met_L	_met_L	_met_L	_met_L	_met_L	_met_L	_met_L	_met_L	_met_L	_met_L	_met_L	_met_L	_met_L	_met_L	_met_L	_met_L	_met_L	_met_L	_met_L	_met_L	_met_L	_met_L
				_phe_L	_phe_L	_phe_L	_phe_L	_phe_L	_phe_L	_phe_L	_phe_L	_phe_L	_phe_L	_phe_L	_phe_L	_phe_L	_phe_L	_phe_L	_phe_L	_phe_L	_phe_L	_phe_L	_phe_L	_phe_L	_phe_L	_phe_L	_phe_L	_phe_L	_phe_L	_phe_L	_phe_L	_phe_L	_phe_L	_phe_L	_phe_L	_phe_L	_phe_L	_phe_L	_phe_L	_phe_L	_phe_L	_phe_L	_phe_L	_phe_L	_phe_L	_phe_L	_phe_L	_phe_L	_phe_L
				_ser_L	_ser_L	_ser_L	_ser_L	_ser_L	_ser_L	_ser_L	_ser_L	#N/A	_ser_L	_ser_L	_ser_L	_ser_L	_ser_L	_ser_L	_ser_L	_ser_L	_ser_L	_ser_L	_ser_L	_ser_L	_ser_L	_ser_L	_ser_L	_ser_L	_ser_L	_ser_L	_ser_L	_ser_L	_ser_L	_ser_L	_ser_L	_ser_L	_ser_L	_ser_L	_ser_L	_ser_L	_ser_L	_ser_L	_ser_L	_ser_L	_ser_L	_ser_L	_ser_L	_ser_L	_ser_L
				_pro_L	_pro_L	_pro_L	_pro_L	_pro_L	_pro_L	_pro_L	_pro_L	#N/A	_pro_L	_pro_L	_pro_L	_pro_L	_pro_L	_pro_L	_pro_L	_pro_L	_pro_L	_pro_L	_pro_L	_pro_L	_pro_L	_pro_L	_pro_L	_pro_L	_pro_L	_pro_L	_pro_L	_pro_L	_pro_L	_pro_L	_pro_L	_pro_L	_pro_L	_pro_L	_pro_L	_pro_L	_pro_L	_pro_L	_pro_L	_pro_L	_pro_L	_pro_L	_pro_L	_pro_L	_pro_L
				_asp_L	_asp_L	_asp_L	_asp_L	_asp_L	_asp_L	_asp_L	_asp_L	#N/A	_asp_L	_asp_L	_asp_L	_asp_L	_asp_L	_asp_L	_asp_L	_asp_L	_asp_L	_asp_L	_asp_L	_asp_L	_asp_L	_asp_L	_asp_L	_asp_L	_asp_L	_asp_L	_asp_L	_asp_L	_asp_L	_asp_L	_asp_L	_asp_L	_asp_L	_asp_L	_asp_L	_asp_L	_asp_L	_asp_L	_asp_L	_asp_L	_asp_L	_asp_L	_asp_L	_asp_L	_asp_L
				_thr_L	_thr_L	_thr_L	_thr_L	_thr_L	_thr_L	#N/A	_thr_L	_thr_L	_thr_L	_thr_L	_thr_L	_thr_L	_thr_L	_thr_L	_thr_L	_thr_L	_thr_L	_thr_L	_thr_L	_thr_L	_thr_L	_thr_L	_thr_L	_thr_L	_thr_L	_thr_L	_thr_L	_thr_L	_thr_L	_thr_L	_thr_L	_thr_L	_thr_L	_thr_L	_thr_L	_thr_L	_thr_L	_thr_L	_thr_L	_thr_L	_thr_L	_thr_L	_thr_L	_thr_L	_thr_L
				_gln_L	_gln_L	_gln_L	_gln_L	_gln_L	_gln_L	_gln_L	_gln_L	#N/A	_gln_L	_gln_L	_gln_L	_gln_L	_gln_L	_gln_L	_gln_L	_gln_L	_gln_L	_gln_L	_gln_L	_gln_L	_gln_L	_gln_L	_gln_L	_gln_L	_gln_L	_gln_L	_gln_L	_gln_L	_gln_L	_gln_L	_gln_L	_gln_L	_gln_L	_gln_L	_gln_L	_gln_L	_gln_L	_gln_L	_gln_L	_gln_L	_gln_L	_gln_L	_gln_L	_gln_L	_gln_L
				_glu_L	_glu_L	_glu_L	_glu_L	_glu_L	_glu_L	_glu_L	_glu_L	#N/A	_glu_L	_glu_L	_glu_L	_glu_L	_glu_L	_glu_L	_glu_L	_glu_L	_glu_L	_glu_L	_glu_L	_glu_L	_glu_L	_glu_L	_glu_L	_glu_L	_glu_L	_glu_L	_glu_L	_glu_L	_glu_L	_glu_L	_glu_L	_glu_L	_glu_L	_glu_L	_glu_L	_glu_L	_glu_L	_glu_L	_glu_L	_glu_L	_glu_L	_glu_L	_glu_L	_glu_L	_glu_L
				_ile_L	_ile_L	_ile_L	_ile_L	_ile_L	_ile_L	_ile_L	_ile_L	_ile_L	_ile_L	_ile_L	_ile_L	_ile_L	_ile_L	_ile_L	_ile_L	_ile_L	_ile_L	_ile_L	_ile_L	_ile_L	_ile_L	_ile_L	_ile_L	_ile_L	_ile_L	_ile_L	_ile_L	_ile_L	_ile_L	_ile_L	_ile_L	_ile_L	_ile_L	_ile_L	_ile_L	_ile_L	_ile_L	_ile_L	_ile_L	_ile_L	_ile_L	_ile_L	_ile_L	_ile_L	_ile_L
				_arg_L	_arg_L	_arg_L	_arg_L	_arg_L	_arg_L	_arg_L	_arg_L	_arg_L	_arg_L	_arg_L	_arg_L	_arg_L	_arg_L	_arg_L	_arg_L	_arg_L	_arg_L	_arg_L	_arg_L	_arg_L	_arg_L	_arg_L	_arg_L	_arg_L	_arg_L	_arg_L	_arg_L	_arg_L	_arg_L	_arg_L	_arg_L	_arg_L	_arg_L	_arg_L	_arg_L	_arg_L	_arg_L	_arg_L	_arg_L	_arg_L	_arg_L	_arg_L	_arg_L	_arg_L	_arg_L
				_lys_L	_lys_L	_lys_L	_lys_L	_lys_L	_lys_L	_lys_L	_lys_L	_lys_L	_lys_L	_lys_L	_lys_L	_lys_L	_lys_L	_lys_L	_lys_L	_lys_L	_lys_L	_lys_L	_lys_L	_lys_L	_lys_L	_lys_L	_lys_L	_lys_L	_lys_L	_lys_L	_lys_L	_lys_L	_lys_L	_lys_L	_lys_L	_lys_L	_lys_L	_lys_L	_lys_L	_lys_L	_lys_L	_lys_L	_lys_L	_lys_L	_lys_L	_lys_L	_lys_L	_lys_L	_lys_L
				_val_L	_val_L	_val_L	_val_L	_val_L	_val_L	#N/A	_val_L	_val_L	_val_L	_val_L	_val_L	_val_L	_val_L	_val_L	_val_L	_val_L	_val_L	_val_L	_val_L	_val_L	_val_L	_val_L	_val_L	_val_L	_val_L	_val_L	_val_L	_val_L	_val_L	_val_L	_val_L	_val_L	_val_L	_val_L	_val_L	_val_L	_val_L	_val_L	_val_L	_val_L	_val_L	_val_L	_val_L	_val_L	_val_L
				_leu_L	_leu_L	_leu_L	_leu_L	_leu_L	_leu_L	_leu_L	_leu_L	_leu_L	_leu_L	_leu_L	_leu_L	_leu_L	_leu_L	_leu_L	_leu_L	_leu_L	_leu_L	_leu_L	_leu_L	_leu_L	_leu_L	_leu_L	_leu_L	_leu_L	_leu_L	_leu_L	_leu_L	_leu_L	_leu_L	_leu_L	_leu_L	_leu_L	_leu_L	_leu_L	_leu_L	_leu_L	_leu_L	_leu_L	_leu_L	_leu_L	_leu_L	_leu_L	_leu_L	_leu_L	_leu_L
				_ala_L	_ala_L	_ala_L	_ala_L	_ala_L	_ala_L	_ala_L	_ala_L	#N/A	_ala_L	_ala_L	_ala_L	_ala_L	_ala_L	_ala_L	_ala_L	_ala_L	_ala_L	_ala_L	_ala_L	_ala_L	_ala_L	_ala_L	_ala_L	_ala_L	_ala_L	_ala_L	_ala_L	_ala_L	_ala_L	_ala_L	_ala_L	_ala_L	_ala_L	_ala_L	_ala_L	_ala_L	_ala_L	_ala_L	_ala_L	_ala_L	_ala_L	_ala_L	_ala_L	_ala_L	_ala_L
				_gly	_gly	_gly	_gly	_gly	_gly	_gly	_gly	_gly	_gly	_gly	_gly	_gly	_gly	_gly	_gly	_gly	_gly	_gly	_gly	_gly	_gly	_gly	_gly	_gly	_gly	_gly	_gly	_gly	_gly	_gly	_gly	_gly	_gly	_gly	_gly	_gly	_gly	_gly	_gly	_gly	_gly	_gly	_gly	_gly	_gly
cpd00002	ATP	COFACTOR	UNIVERSAL	_atp	_atp	_atp	_atp	_atp	_atp	_atp	_atp	_atp	_atp	_atp	_atp	_atp	_atp	_atp	_atp	_atp	_atp	_atp	_atp	_atp	_atp	_atp	_atp	_atp	_atp	_atp	_atp	_atp	_atp	_atp	_atp	_ATP	_atp	_atp	_atp	_atp	_atp	_atp	_atp	_atp	_atp	_atp	_atp	_atp	_atp
				_asn_L	_asn_L	_asn_L	_asn_L	_asn_L	_asn_L	_asn_L	_asn_L	#N/A	_asn_L	_asn_L	_asn_L	_asn_L	_asn_L	_asn_L	_asn_L	_asn_L	_asn_L	_asn_L	_asn_L	_asn_L	_asn_L	_asn_L	_asn_L	_asn_L	_asn_L	_asn_L	_asn_L	_asn_L	_asn_L	_asn_L	_asn_L	_asn_L	_asn_L	_asn_L	_asn_L	_asn_L	_asn_L	_asn_L	_asn_L	_asn_L	_asn_L	_asn_L	_asn_L	_asn_L	_asn_L
cpd11461	DNA	DNA	UNIVERSAL	_datp	_datp	_datp	_datp	_datp	_datp	_datp	_datp	_datp	_datp	_datp	_datp	_datp	_datp	_datp	_datp	_datp	_datp	_datp	_datp	_datp	_datp	_datp	_datp	_datp	_datp	_datp	_datp	_datp	_datp	#N/A	_datp	_dATP	_datp	_datp	#N/A	#N/A	_datp	_datp	_datp	_datp	_datp	_datp	_datp	_datp	_datp
				_dctp	_dctp	_dctp	_dctp	_dctp	_dctp	_dctp	_dctp	_dctp	_dctp	_dctp	_dctp	_dctp	_dctp	_dctp	_dctp	_dctp	_dctp	_dctp	_dctp	_dctp	_dctp	_dctp	_dctp	_dctp	_dctp	_dctp	_dctp	_dctp	_dctp	#N/A	_dctp	_dCTP	_dctp	_dctp	#N/A	#N/A	_dctp	_dctp	_dctp	_dctp	_dctp	_dctp	_dctp	_dctp	_dctp
				_dttp	_dttp	_dttp	_dttp	_dttp	_dttp	_dttp	_dttp	_dttp	_dttp	_dttp	_dttp	_dttp	_dttp	_dttp	_dttp	_dttp	_dttp	_dttp	_dttp	_dttp	_dttp	_dttp	_dttp	_dttp	_dttp	_dttp	_dttp	_dttp	_dttp	#N/A	_dttp	_dttp	_dttp	_dttp	#N/A	#N/A	_dttp	_dttp	_dttp	_dttp	_dttp	_dttp	_dttp	_dttp	_dttp
				_dgtp	_dgtp	_dgtp	_dgtp	_dgtp	_dgtp	_dgtp	_dgtp	_dgtp	_dgtp	_dgtp	_dgtp	_dgtp	_dgtp	_dgtp	_dgtp	_dgtp	_dgtp	_dgtp	_dgtp	_dgtp	_dgtp	_dgtp	_dgtp	_dgtp	_dgtp	_dgtp	_dgtp	_dgtp	_dgtp	#N/A	_dgtp	_dGTP	_dgtp	_dgtp	#N/A	#N/A	_dgtp	_dgtp	_dgtp	_dgtp	_dgtp	_dgtp	_dgtp	_dgtp	_dgtp
cpd11462	mRNA	MRNA	UNIVERSAL	_utp	_utp	_utp	_utp	_utp	_utp	#N/A	_utp	_utp	_utp	_utp	_utp	_utp	_utp	_utp	#N/A	_utp	_utp	_utp	_utp	_utp	_utp	_utp	_utp	_utp	_utp	_utp	_utp	_utp	_utp	#N/A	_utp	_utp	_utp	_utp	#N/A	#N/A	_utp	_utp	_utp	_utp	_utp	_utp	_utp	_utp	_utp
cpd00003	NAD+	COFACTOR	UNIVERSAL	_nad	_nad	_nad	_nad	_nad	_nad	_nad	_nad	_nad	_nad	_nad	_nad	_nad	_nad	_nad	#N/A	_nad	_nad	_nad	_nad	_nad	_nad	_nad	_nad	_nad	_nad	_nad	_nad	#N/A	_nad	#N/A	_nad	_NAD	_nad	_nad	#N/A	_nad	_nad	#N/A	#N/A	_nad	_nad	_nad	_nad	_nad	_nad
cpd00006	NADP+	COFACTOR	UNIVERSAL	_nadp	_nadp	_nadp	_nadp	_nadp	_nadp	_nadp	_nadp	_nadp	_nadp	_nadp	_nadp	_nadp	_nadp	_nadp	#N/A	_nadp	_nadp	_nadp	_nadp	_nadp	_nadp	_nadp	#N/A	#N/A	_nadp	_nadp	_nadp	#N/A	#N/A	#N/A	_nadp	_NADP	_nadp	_nadp	#N/A	_nadp	_nadp	_nadp	#N/A	_nadp	_nadp	_nadp	_nadp	_nadp	_nadp
cpd00052	CTP	COFACTOR	UNIVERSAL	_ctp	_ctp	_ctp	_ctp	_ctp	_ctp	_ctp	_ctp	_ctp	_ctp	_ctp	_ctp	_ctp	_ctp	_ctp	#N/A	_ctp	_ctp	_ctp	_ctp	_ctp	_ctp	_ctp	_ctp	_ctp	_ctp	_ctp	_ctp	_ctp	_ctp	#N/A	_ctp	_CTP	_ctp	_ctp	#N/A	#N/A	_ctp	_ctp	_ctp	_ctp	_ctp	_ctp	_ctp	_ctp	_ctp
cpd00038	GTP	COFACTOR	UNIVERSAL	_gtp	_gtp	_gtp	_gtp	_gtp	_gtp	_gtp	_gtp	_gtp	_gtp	_gtp	_gtp	_gtp	_gtp	_gtp	#N/A	_gtp	_gtp	_gtp	_gtp	_gtp	_gtp	_gtp	_gtp	_gtp	_gtp	_gtp	_gtp	_gtp	_gtp	#N/A	_gtp	_GTP	_gtp	_gtp	#N/A	#N/A	_gtp	_gtp	_gtp	_gtp	_gtp	_gtp	_gtp	_gtp	_gtp
cpd00010	CoA	COFACTOR	UNIVERSAL	_coa	_coa	_coa	#N/A	_coa	#N/A	_coa	_coa	_coa	_coa	_coa	_coa	_coa	_coa	#N/A	#N/A	_coa	_coa	_coa	_coa	_coa	_coa	_coa	#N/A	#N/A	_coa	_coa	_coa	#N/A	_coa	#N/A	_coa	_coA	_coa	_coa	#N/A	#N/A	_coa	_coa	#N/A	_coa	_coa	_coa	_coa	_coa	_coa
cpd00015	FAD	COFACTOR	UNIVERSAL	_fad	_fad	_fad	#N/A	#N/A	#N/A	_fad	_fad	_fad	_fad	_fad	_fad	_fad	_fad	#N/A	#N/A	_fad	#N/A	_fad	_fad	_fad	_fad	_fad	#N/A	#N/A	_fad	_fad	_fad	#N/A	#N/A	#N/A	_fad	_fad	_fad	_fad	#N/A	#N/A	_fad	_fad	#N/A	_fad	_fad	_fad	_fad	_fad	_fad
cpd00018	AMP	COFACTOR	UNIVERSAL	_amp	#N/A	#N/A	_amp	_amp	_amp	_amp	_amp	_amp	#N/A	#N/A	#N/A	#N/A	#N/A	_amp	_amp	_amp	_amp	_amp	#N/A	#N/A	#N/A	_amp	#N/A	#N/A	#N/A	_amp	#N/A	#N/A	#N/A	_amp	#N/A	_AMP	#N/A	#N/A	_amp	_amp	#N/A	#N/A	#N/A	#N/A	_amp	_amp	#N/A	_amp	_amp
cpd00220	Riboflavin	COFACTOR	UNIVERSAL	_ribflv	#N/A	#N/A	#N/A	#N/A	#N/A	#N/A	#N/A	_ribflv	_ribflv	_ribflv	#N/A	#N/A	#N/A	#N/A	#N/A	#N/A	#N/A	#N/A	_ribflv	_ribflv	_ribflv	#N/A	#N/A	#N/A	#N/A	#N/A	#N/A	#N/A	#N/A	#N/A	#N/A	#N/A	#N/A	#N/A	#N/A	_ribflv	_ribflv	#N/A	#N/A	_ribflv	#N/A	#N/A	#N/A	#N/A	#N/A
cpd00017	S-Adenosyl-L-methionine	COFACTOR	UNIVERSAL	_amet	#N/A	_amet	#N/A	#N/A	#N/A	#N/A	#N/A	#N/A	#N/A	_amet	#N/A	#N/A	#N/A	#N/A	#N/A	#N/A	#N/A	#N/A	_amet	_amet	_amet	#N/A	#N/A	#N/A	#N/A	#N/A	#N/A	#N/A	#N/A	#N/A	#N/A	_amet	#N/A	#N/A	#N/A	#N/A	_amet	_amet	#N/A	_amet	#N/A	#N/A	#N/A	#N/A	#N/A
cpd00046	CMP	COFACTOR	UNIVERSAL	_cmp	#N/A	#N/A	_cmp	_cmp	_cmp	#N/A	#N/A	#N/A	#N/A	#N/A	#N/A	#N/A	#N/A	_cmp	_cmp	#N/A	#N/A	#N/A	#N/A	#N/A	#N/A	#N/A	#N/A	#N/A	#N/A	#N/A	#N/A	#N/A	#N/A	_cmp	#N/A	#N/A	#N/A	#N/A	_cmp	_cmp	#N/A	#N/A	#N/A	#N/A	#N/A	#N/A	#N/A	#N/A	#N/A
cpd00126	GMP	COFACTOR	UNIVERSAL	_gmp	#N/A	#N/A	_gmp	_gmp	_gmp	#N/A	#N/A	#N/A	#N/A	#N/A	#N/A	#N/A	#N/A	_gmp	_gmp	#N/A	#N/A	#N/A	#N/A	#N/A	#N/A	#N/A	#N/A	#N/A	#N/A	#N/A	#N/A	#N/A	#N/A	_gmp	#N/A	#N/A	#N/A	#N/A	_gmp	_gmp	#N/A	#N/A	#N/A	#N/A	#N/A	#N/A	#N/A	#N/A	#N/A
cpd00016	Pyridoxal phosphate	COFACTOR	UNIVERSAL	_pydx5p	#N/A	_pydx5p	#N/A	#N/A	#N/A	#N/A	#N/A	#N/A	_pydx5p	_pydx5p	#N/A	#N/A	#N/A	#N/A	#N/A	#N/A	#N/A	#N/A	_pydx5p	_pydx5p	_pydx5p	#N/A	#N/A	#N/A	#N/A	#N/A	#N/A	#N/A	_pydx5p	#N/A	#N/A	_pydx5p	#N/A	#N/A	#N/A	#N/A	_pydx5p	_pydx5p	#N/A	_pydx5p	#N/A	#N/A	#N/A	#N/A	#N/A
cpd00096	CDP	COFACTOR	UNIVERSAL	_cdp	#N/A	#N/A	_cdp	_cdp	_cdp	#N/A	#N/A	#N/A	#N/A	#N/A	#N/A	#N/A	#N/A	_cdp	#N/A	#N/A	#N/A	#N/A	#N/A	#N/A	#N/A	#N/A	#N/A	#N/A	#N/A	#N/A	#N/A	#N/A	#N/A	#N/A	#N/A	#N/A	#N/A	#N/A	#N/A	#N/A	#N/A	#N/A	#N/A	#N/A	#N/A	#N/A	#N/A	#N/A	#N/A
cpd00031	GDP	COFACTOR	UNIVERSAL	_gdp	#N/A	#N/A	_gdp	_gdp	_gdp	#N/A	#N/A	#N/A	#N/A	#N/A	#N/A	#N/A	#N/A	_gdp	#N/A	#N/A	#N/A	#N/A	#N/A	#N/A	#N/A	#N/A	#N/A	#N/A	#N/A	#N/A	#N/A	#N/A	#N/A	#N/A	#N/A	#N/A	#N/A	#N/A	#N/A	#N/A	#N/A	#N/A	#N/A	#N/A	#N/A	#N/A	#N/A	#N/A	#N/A
cpd11493	Acyl-carrier protein	COFACTOR	UNIVERSAL	_acp	#N/A	#N/A	#N/A	_acp	#N/A	#N/A	#N/A	_acp	#N/A	#N/A	#N/A	#N/A	#N/A	#N/A	#N/A	#N/A	#N/A	#N/A	#N/A	#N/A	#N/A	#N/A	#N/A	#N/A	_acp	#N/A	#N/A	#N/A	#N/A	#N/A	#N/A	#N/A	_acp	_acp	#N/A	#N/A	#N/A	_acp	#N/A	#N/A	#N/A	#N/A	#N/A	#N/A	#N/A
OVERLAP (nr components):				43	33	36	37	39	37	30	35	28	36	37	34	33	34	36	30	35	34	35	37	37	37	35	31	31	34	35	34	30	33	25	33	36	34	34	26	29	37	36	30	37	35	35	33	35	34
OVERLAP (%):				1	76.7442	83.7209	86.0465	90.6977	86.0465	69.7674	81.3953	65.1163	83.7209	86.0465	79.0698	76.7442	79.0698	83.7209	69.7674	81.3953	79.0698	81.3953	86.0465	86.0465	86.0465	81.3953	72.093	72.093	79.0698	81.3953	79.0698	69.7674	76.7442	58.1395	76.7442	83.7209	79.0698	79.0698	60.4651	67.4419	86.0465	83.7209	69.7674	86.0465	81.3953	81.3953	76.7442	81.3953	79.0698
[truncated: 26 more columns]
