# Supplementary material for: Integration of Biomass Formulations of Genome-Scale Metabolic Models with Experimental Data Reveals Universally Essential Cofactors in Prokaryotes
Source: Metab Eng. 2017 Jan;39:200–8. doi: 10.1016/j.ymben.2016.12.002 (PMC5249239; doi:10.1016/j.ymben.2016.12.002)
Supplement: Supplementary file 3 — Supplementary material: Supplementary Datasets 7–9: Supplementary Datasets on BOF swaps. [file mmc3.zip]

Archive with 1 entries (1 files):
- mmc3.xlsx
