# Supplementary material for: Integration of Biomass Formulations of Genome-Scale Metabolic Models with Experimental Data Reveals Universally Essential Cofactors in Prokaryotes
Source: Metab Eng. 2017 Jan;39:200–8. doi: 10.1016/j.ymben.2016.12.002 (PMC5249239; doi:10.1016/j.ymben.2016.12.002)
Supplement: Supplementary file 3 — Supplementary material: Supplementary Datasets 7–9: Supplementary Datasets on BOF swaps. [file mmc3.zip › mmc3.xlsx]

## Sheet: 7.Original and New BOFs
Supplementary Dataset 7 - Original and new compositions of biomasses after swapping BOFs between GEMs. New components added in each swap are highlighted.
ORIGINAL MODEL	Clostridium beijericncki									Escherichia coli									Klebsiella pneumoniae									Helicobacter pylori									Synechocystis
new BOF MODEL		Klebsiella		Ecoli		H.pylori		Synechocystis			Klebsiella		Clost		H.pylori		Synechocystis			Ecoli		Clost		H.pylori		Synechocystis			Kleb		Clost		Ecoli		Synechocystis			Kleb		Clost		Ecoli		H.pylori
	Original Equation	Inserted	Comparison	Inserted	Comparison	Inserted	Comparison	Inserted	Comparison	Original Equation	Inserted	Comparison	Inserted	Comparison	Inserted	Comparison	Inserted	Comparison	Original Equation	Inserted	Comparison	Inserted	Comparison	Inserted	Comparison	Inserted	Comparison	Original Equation	Inserted	Comparison	Inserted	Comparison	Inserted	Comparison	Inserted	Comparison	Original Equation	Inserted	Comparison	Inserted	Comparison	Inserted	Comparison	Inserted	Comparison
	_atp_c	_ala_L_c	_ala_L_c	_10fthf_c	NEW	_5mthf_c	NEW	_10fthf_c	NEW	_10fthf_c	_adphep_LD_c	NEW	_26dap_M_c	NEW	_5mthf_c	NEW	_10fthf_c	_10fthf_c	_adphep_LD_c	_10fthf_c	NEW	_atp_c	_atp_c	_5mthf_c	NEW	_10fthf_c	NEW	_5mthf_c	_adphep_LD_c	NEW	_26dap_M_c	NEW	_10fthf_c	NEW	_atp_c	_atp_c	_atp_c	_ala_L_c	_ala_L_c	_atp_c	_atp_c	_10fthf_c	_10fthf_c	_5mthf_c	_10fthf_c
	_h2o_c	_arg_L_c	_arg_L_c	_ala_L_c	_ala_L_c	_accoa_c	NEW	_5mthf_c	NEW	_2ohph_c	_ala_L_c	_ala_L_c	_ala_L_c	_ala_L_c	_accoa_c	NEW	_5mthf_c	NEW	_ala_L_c	_2ohph_c	NEW	_h2o_c	_h2o_c	_accoa_c	NEW	_5mthf_c	NEW	_accoa_c	_ala_L_c	_ala_L_c	_ala_L_c	_ala_L_c	_ala_L_c	_ala_L_c	_10fthf_c	NEW	_nadh_c	_arg_L_c	_arg_L_c	_h2o_c	_h2o_c	_ala_L_c	_ala_L_c	_accoa_c	_ala_L_c
	_udpg_c	_asn_L_c	_asn_L_c	_amet_c	NEW	_ala_L_c	_ala_L_c	_accoa_c	NEW	_ala_L_c	_arg_L_c	_arg_L_c	_alaala_c	NEW	_ala_L_c	_ala_L_c	_accoa_c	NEW	_arg_L_c	_ala_L_c	_ala_L_c	_udpg_c	_udpg_c	_ala_L_c	_ala_L_c	_accoa_c	NEW	_ala_L_c	_arg_L_c	_arg_L_c	_alaala_c	NEW	_amet_c	NEW	_5mthf_c	_5mthf_c	_nad_c	_asn_L_c	_asn_L_c	_udpg_c	NEW	_amet_c	_amet_c	_ala_L_c	_amet_c
	_udpgal_c	_asp_L_c	_asp_L_c	_arg_L_c	_arg_L_c	_amp_c	NEW	_ala_L_c	_ala_L_c	_amet_c	_asn_L_c	_asn_L_c	_arg_L_c	_arg_L_c	_amp_c	NEW	_adocbl_c	NEW	_asn_L_c	_amet_c	NEW	_udpgal_c	_udpgal_c	_amp_c	NEW	_adocbl_c	NEW	_amp_c	_asn_L_c	_asn_L_c	_arg_L_c	_arg_L_c	_arg_L_c	_arg_L_c	_accoa_c	_accoa_c	_h2o_c	_asp_L_c	_asp_L_c	_udpgal_c	NEW	_arg_L_c	_arg_L_c	_amp_c	_arg_L_c
	_datp_c	_atp_c	_atp_c	_asn_L_c	_asn_L_c	_arg_L_c	_arg_L_c	_amet_c	NEW	_arg_L_c	_asp_L_c	_asp_L_c	_asn_L_c	_asn_L_c	_arg_L_c	_arg_L_c	_ala_L_c	_ala_L_c	_asp_L_c	_arg_L_c	_arg_L_c	_datp_c	_datp_c	_arg_L_c	_arg_L_c	_ala_L_c	_ala_L_c	_arg_L_c	_asp_L_c	_asp_L_c	_asn_L_c	_asn_L_c	_asn_L_c	_asn_L_c	_ala_L_c	_ala_L_c	_nadph_c	_atp_c	_atp_c	_datp_c	_datp_c	_asn_L_c	_asn_L_c	_arg_L_c	_asn_L_c
	_dctp_c	_ctp_c	_ctp_c	_asp_L_c	_asp_L_c	_asn_L_c	_asn_L_c	_arg_L_c	_arg_L_c	_asn_L_c	_atp_c	_atp_c	_asp_L_c	_asp_L_c	_asn_L_c	_asn_L_c	_amet_c	_amet_c	_atp_c	_asn_L_c	_asn_L_c	_dctp_c	_dctp_c	_asn_L_c	_asn_L_c	_amet_c	NEW	_asn_L_c	_atp_c	_atp_c	_asp_L_c	_asp_L_c	_asp_L_c	_asp_L_c	_amet_c	NEW	_nadp_c	_ctp_c	_ctp_c	_dctp_c	_dctp_c	_asp_L_c	_asp_L_c	_asn_L_c	_asp_L_c
	_dgtp_c	_cys_L_c	_cys_L_c	_atp_c	_atp_c	_asp_L_c	_asp_L_c	_asn_L_c	_asn_L_c	_asp_L_c	_clpn160_p	NEW	_atp_c	_atp_c	_asp_L_c	_asp_L_c	_arg_L_c	_arg_L_c	_clpn160_p	_asp_L_c	_asp_L_c	_dgtp_c	_dgtp_c	_asp_L_c	_asp_L_c	_arg_L_c	_arg_L_c	_asp_L_c	_ctp_c	_ctp_c	_atp_c	_atp_c	_atp_c	_atp_c	_arg_L_c	_arg_L_c	_gtp_c	_cys_L_c	_cys_L_c	_dgtp_c	_dgtp_c	_atp_c	_atp_c	_asp_L_c	_atp_c
	_dttp_c	_datp_c	_datp_c	_coa_c	_coa_c	_atp_c	_atp_c	_asp_L_c	_asp_L_c	_atp_c	_clpn161_p	NEW	_coa_c	_coa_c	_atp_c	_atp_c	_asn_L_c	_asn_L_c	_clpn161_p	_atp_c	_atp_c	_dttp_c	_dttp_c	_atp_c	_atp_c	_asn_L_c	_asn_L_c	_atp_c	_cys_L_c	_cys_L_c	_coa_c	_coa_c	_coa_c	_coa_c	_asn_L_c	_asn_L_c	_accoa_c	_datp_c	_datp_c	_dttp_c	_dttp_c	_ca2_c	_ca2_c	_atp_c	_ca2_c
	_26dap_M	_dctp_c	_dctp_c	_ctp_c	_ctp_c	_btn_c	NEW	_atp_c	_atp_c	_ca2_c	_clpn181_p	NEW	_ctp_c	_ctp_c	_coa_c	_coa_c	_asp_L_c	_asp_L_c	_clpn181_p	_ca2_c	NEW	_26dap_M_c	NEW	_coa_c	NEW	_asp_L_c	_asp_L_c	_btn_c	_datp_c	_datp_c	_ctp_c	_ctp_c	_ctp_c	_ctp_c	_asp_L_c	_asp_L_c	_malcoa_c	_dctp_c	_dctp_c	_26dap_M_c	NEW	_coa_c	_coa_c	_coa_c	_coa_c
	_ala_L_c	_dgtp_c	_dgtp_c	_cys_L_c	_cys_L_c	_coa_c	_coa_c	_chor_c	NEW	_cl_c	_ctp_c	_ctp_c	_cys_L_c	_cys_L_c	_ctp_c	_ctp_c	_atp_c	_atp_c	_ctp_c	_cl_c	NEW	_ala_L_c	_ala_L_c	_ctp_c	_ctp_c	_atp_c	_atp_c	_clpn_HP_c	_dctp_c	_dctp_c	_cys_L_c	_cys_L_c	_cys_L_c	_cys_L_c	_chor_c	NEW	_glu_L_c	_dgtp_c	_dgtp_c	_ala_L_c	_ala_L_c	_cobalt2_c	_cobalt2_c	_ctp_c	_cobalt2_c
	_alaala_c	_dtdprmn_c	NEW	_datp_c	_datp_c	_ctp_c	_ctp_c	_coa_c	_coa_c	_coa_c	_cys_L_c	_cys_L_c	_datp_c	_datp_c	_cys_L_c	_cys_L_c	_ca2_c	_ca2_c	_cys_L_c	_coa_c	NEW	_alaala_c	NEW	_cys_L_c	_cys_L_c	_ca2_c	NEW	_coa_c	_dgtp_c	_dgtp_c	_datp_c	_datp_c	_datp_c	_datp_c	_coa_c	_coa_c	_coa_c	_dtdprmn_c	NEW	_alaala_c	NEW	_ctp_c	_ctp_c	_cys_L_c	_ctp_c
	_glu_L_c	_dttp_c	_dttp_c	_dctp_c	_dctp_c	_cys_L_c	_cys_L_c	_ctp_c	_ctp_c	_cobalt2_c	_datp_c	_datp_c	_dctp_c	_dctp_c	_datp_c	_datp_c	_chor_c	NEW	_datp_c	_cobalt2_c	NEW	_glu_L_c	_glu_L_c	_datp_c	_datp_c	_chor_c	NEW	_ctp_c	_dttp_c	_dttp_c	_dctp_c	_dctp_c	_dctp_c	_dctp_c	_ctp_c	_ctp_c	_ribflv_c	_dttp_c	_dttp_c	_glu_L_c	_glu_L_c	_cu2_c	_cu2_c	_datp_c	_cu2_c
	_uacgam_c	_gam6p_c	NEW	_dgtp_c	_dgtp_c	_datp_c	_datp_c	_cys_L_c	_cys_L_c	_ctp_c	_dctp_c	_dctp_c	_dgtp_c	_dgtp_c	_dctp_c	_dctp_c	_coa_c	_coa_c	_dctp_c	_ctp_c	_ctp_c	_uacgam_c	NEW	_dctp_c	_dctp_c	_coa_c	_coa_c	_cys_L_c	_gam6p_c	NEW	_dgtp_c	_dgtp_c	_dgtp_c	_dgtp_c	_cys_L_c	_cys_L_c	_gln_L_c	_gam6p_c	NEW	_uacgam_c	NEW	_cys_L_c	_cys_L_c	_dctp_c	_cys_L_c
	_uamr_c	_gln_L_c	_gln_L_c	_dttp_c	_dttp_c	_dctp_c	_dctp_c	_datp_c	_datp_c	_cu2_c	_dgtp_c	_dgtp_c	_dttp_c	_dttp_c	_dgtp_c	_dgtp_c	_cobalt2_c	_cobalt2_c	_dgtp_c	_cu2_c	NEW	_uamr_c	NEW	_dgtp_c	_dgtp_c	_cobalt2_c	NEW	_datp_c	_gln_L_c	_gln_L_c	_dttp_c	_dttp_c	_dttp_c	_dttp_c	_datp_c	_datp_c	_adocbl_c	_gln_L_c	_gln_L_c	_uamr_c	NEW	_datp_c	_datp_c	_dgtp_c	_datp_c
	_pe_CB_c	_glu_L_c	_glu_L_c	_fad_c	_fad_c	_dgtp_c	_dgtp_c	_dctp_c	_dctp_c	_cys_L_c	_dtdprmn_c	NEW	_fad_c	_fad_c	_dttp_c	_dttp_c	_ctp_c	_ctp_c	_dtdprmn_c	_cys_L_c	_cys_L_c	_arg_L_c	_arg_L_c	_dttp_c	_dttp_c	_ctp_c	_ctp_c	_dctp_c	_glu_L_c	_glu_L_c	_fad_c	_fad_c	_fad_c	_fad_c	_dctp_c	_dctp_c	_asp_L_c	_glu_L_c	_glu_L_c	_arg_L_c	_arg_L_c	_dctp_c	_dctp_c	_dttp_c	_dctp_c
	_pg_CB_c	_gly_c	_gly_c	_gln_L_c	_gln_L_c	_dttp_c	_dttp_c	_dgtp_c	_dgtp_c	_datp_c	_dttp_c	_dttp_c	_fmn_c	NEW	_fad_c	_fad_c	_cu2_c	_cu2_c	_dttp_c	_datp_c	_datp_c	_asn_L_c	_asn_L_c	_fad_c	NEW	_cu2_c	NEW	_dgtp_c	_gly_c	_gly_c	_fmn_c	NEW	_fe2_c	NEW	_dgtp_c	_dgtp_c	_ptrc_c	_gly_c	_gly_c	_asn_L_c	_asn_L_c	_dgtp_c	_dgtp_c	_fad_c	_dgtp_c
	_pme_CB_c	_gtp_c	_gtp_c	_glu_L_c	_glu_L_c	_fad_c	_fad_c	_dttp_c	_dttp_c	_dctp_c	_gam6p_c	NEW	_gln_L_c	_gln_L_c	_gln_L_c	_gln_L_c	_cys_L_c	_cys_L_c	_gam6p_c	_dctp_c	_dctp_c	_asp_L_c	_asp_L_c	_gln_L_c	_gln_L_c	_cys_L_c	_cys_L_c	_dttp_c	_gtp_c	_gtp_c	_gln_L_c	_gln_L_c	_fe3_c	NEW	_dttp_c	_dttp_c	_10fthf_c	_gtp_c	_gtp_c	_asp_L_c	_asp_L_c	_dttp_c	_dttp_c	_gln_L_c	_dttp_c
	_arg_L_c	_h2o_c	_h2o_c	_gly_c	_gly_c	_gln_L_c	_gln_L_c	_fad_c	_fad_c	_dgtp_c	_gln_L_c	_gln_L_c	_glu_L_c	_glu_L_c	_glu_L_c	_glu_L_c	_datp_c	_datp_c	_gln_L_c	_dgtp_c	_dgtp_c	_cys_L_c	_cys_L_c	_glu_L_c	_glu_L_c	_datp_c	_datp_c	_fad_c	_h2o_c	_h2o_c	_glu_L_c	_glu_L_c	_gln_L_c	_gln_L_c	_fad_c	_fad_c	_thf_c	_h2o_c	_h2o_c	_cys_L_c	_cys_L_c	_fad_c	_fad_c	_glu_L_c	_fad_c
	_asn_L_c	_his_L_c	_his_L_c	_gtp_c	_gtp_c	_glu_L_c	_glu_L_c	_gln_L_c	_gln_L_c	_dttp_c	_glu_L_c	_glu_L_c	_gly_c	_gly_c	_gly_c	_gly_c	_dctp_c	_dctp_c	_glu_L_c	_dttp_c	_dttp_c	_gln_L_c	_gln_L_c	_gly_c	_gly_c	_dctp_c	_dctp_c	_gln_L_c	_his_L_c	_his_L_c	_gly_c	_gly_c	_glu_L_c	_glu_L_c	_fe2_c	NEW	_nh4_c	_his_L_c	_his_L_c	_gln_L_c	_gln_L_c	_fe2_c	_fe2_c	_gly_c	_fe2_c
	_asp_L_c	_ile_L_c	_ile_L_c	_h2o_c	_h2o_c	_gly_c	_gly_c	_glu_L_c	_glu_L_c	_fad_c	_gly_c	_gly_c	_gtp_c	_gtp_c	_gtp_c	_gtp_c	_dgtp_c	_dgtp_c	_gly_c	_fad_c	NEW	_gly_c	_gly_c	_gtp_c	_gtp_c	_dgtp_c	_dgtp_c	_glu_L_c	_ile_L_c	_ile_L_c	_gtp_c	_gtp_c	_gly_c	_gly_c	_fe3_c	NEW	_ala_L_c	_ile_L_c	_ile_L_c	_gly_c	_gly_c	_fe3_c	_fe3_c	_gtp_c	_fe3_c
	_cys_L_c	_leu_L_c	_leu_L_c	_his_L_c	_his_L_c	_gtp_c	_gtp_c	_gly_c	_gly_c	_fe2_c	_gtp_c	_gtp_c	_h2o_c	_h2o_c	_h2o_c	_h2o_c	_dttp_c	_dttp_c	_gtp_c	_fe2_c	NEW	_his_L_c	_his_L_c	_h2o_c	_h2o_c	_dttp_c	_dttp_c	_gly_c	_kdo_c	NEW	_h2o_c	_h2o_c	_gtp_c	_gtp_c	_gln_L_c	_gln_L_c	_chor_c	_leu_L_c	_leu_L_c	_his_L_c	_his_L_c	_gln_L_c	_gln_L_c	_h2o_c	_gln_L_c
	_gln_L_c	_lys_L_c	_lys_L_c	_ile_L_c	_ile_L_c	_h2o_c	_h2o_c	_gtp_c	_gtp_c	_fe3_c	_h2o_c	_h2o_c	_his_L_c	_his_L_c	_his_L_c	_his_L_c	_fad_c	_fad_c	_h2o_c	_fe3_c	NEW	_ile_L_c	_ile_L_c	_his_L_c	_his_L_c	_fad_c	_fad_c	_gtp_c	_leu_L_c	_leu_L_c	_his_L_c	_his_L_c	_h2o_c	_h2o_c	_glu_L_c	_glu_L_c	_arg_L_c	_lys_L_c	_lys_L_c	_ile_L_c	_ile_L_c	_glu_L_c	_glu_L_c	_his_L_c	_glu_L_c
	_gly_c	_man1p_c	NEW	_leu_L_c	_leu_L_c	_his_L_c	_his_L_c	_h2o_c	_h2o_c	_gln_L_c	_his_L_c	_his_L_c	_ile_L_c	_ile_L_c	_ile_L_c	_ile_L_c	_fe2_c	_fe2_c	_his_L_c	_gln_L_c	_gln_L_c	_leu_L_c	_leu_L_c	_ile_L_c	_ile_L_c	_fe2_c	NEW	_h2o_c	_lys_L_c	_lys_L_c	_ile_L_c	_ile_L_c	_his_L_c	_his_L_c	_gly_c	_gly_c	_asn_L_c	_man1p_c	NEW	_leu_L_c	_leu_L_c	_gly_c	_gly_c	_ile_L_c	_gly_c
	_his_L_c	_met_L_c	_met_L_c	_lys_L_c	_lys_L_c	_ile_L_c	_ile_L_c	_his_L_c	_his_L_c	_glu_L_c	_ile_L_c	_ile_L_c	_leu_L_c	_leu_L_c	_leu_L_c	_leu_L_c	_fe3_c	_fe3_c	_ile_L_c	_glu_L_c	_glu_L_c	_lys_L_c	_lys_L_c	_leu_L_c	_leu_L_c	_fe3_c	NEW	_his_L_c	_man1p_c	NEW	_leu_L_c	_leu_L_c	_ile_L_c	_ile_L_c	_gtp_c	_gtp_c	_bcarote_c	_met_L_c	_met_L_c	_lys_L_c	_lys_L_c	_gtp_c	_gtp_c	_leu_L_c	_gtp_c
	_ile_L_c	_phe_L_c	_phe_L_c	_met_L_c	_met_L_c	_leu_L_c	_leu_L_c	_ile_L_c	_ile_L_c	_gly_c	_kdo_c	NEW	_lys_L_c	_lys_L_c	_lys_L_c	_lys_L_c	_gln_L_c	_gln_L_c	_kdo_c	_gly_c	_gly_c	_met_L_c	_met_L_c	_lys_L_c	_lys_L_c	_gln_L_c	_gln_L_c	_ile_L_c	_met_L_c	_met_L_c	_lys_L_c	_lys_L_c	_leu_L_c	_leu_L_c	_h2o_c	_h2o_c	_zeax_c	_pg160_c	_pg160_c	_met_L_c	_met_L_c	_h2o_c	_h2o_c	_lys_L_c	_h2o_c
	_leu_L_c	_pro_L_c	_pro_L_c	_mlthf_c	NEW	_lys_L_c	_lys_L_c	_leu_L_c	_leu_L_c	_gtp_c	_leu_L_c	_leu_L_c	_met_L_c	_met_L_c	_met_L_c	_met_L_c	_glu_L_c	_glu_L_c	_leu_L_c	_gtp_c	_gtp_c	_phe_L_c	_phe_L_c	_met_L_c	_met_L_c	_glu_L_c	_glu_L_c	_leu_L_c	_phe_L_c	_phe_L_c	_met_L_c	_met_L_c	_lys_L_c	_lys_L_c	_his_L_c	_his_L_c	_echin_c	_pg161_c	_pg161_c	_phe_L_c	_phe_L_c	_his_L_c	_his_L_c	_met_L_c	_his_L_c
	_lys_L_c	_ser_L_c	_ser_L_c	_nad_c	_nad_c	_met_L_c	_met_L_c	_lys_L_c	_lys_L_c	_h2o_c	_lipidA_c	NEW	_nad_c	_nad_c	_nad_c	_nad_c	_gly_c	_gly_c	_lipidA_c	_h2o_c	_h2o_c	_pro_L_c	_pro_L_c	_nad_c	NEW	_gly_c	_gly_c	_lps_HP_c	_pro_L_c	_pro_L_c	_nad_c	_nad_c	_met_L_c	_met_L_c	_ile_L_c	_ile_L_c	_amet_c	_pg181_c	_pg181_c	_pro_L_c	_pro_L_c	_ile_L_c	_ile_L_c	_nad_c	_ile_L_c
	_met_L_c	_thr_L_c	_thr_L_c	_nadp_c	_nadp_c	_nad_c	_nad_c	_malcoa_c	NEW	_his_L_c	_lys_L_c	_lys_L_c	_nadp_c	_nadp_c	_nadh_c	NEW	_glycogen_c	NEW	_lys_L_c	_his_L_c	_his_L_c	_ser_L_c	_ser_L_c	_nadh_c	NEW	_glycogen_c	NEW	_lys_L_c	_ser_L_c	_ser_L_c	_nadp_c	_nadp_c	_mlthf_c	NEW	_leu_L_c	_leu_L_c	_met_L_c	_phe_L_c	_phe_L_c	_ser_L_c	_ser_L_c	_k_c	_k_c	_nadh_c	_k_c
	_phe_L_c	_trp_L_c	_trp_L_c	_nh4_c	NEW	_nadh_c	NEW	_met_L_c	_met_L_c	_ile_L_c	_man1p_c	NEW	_phe_L_c	_phe_L_c	_nadp_c	_nadp_c	_gthrd_c	NEW	_man1p_c	_ile_L_c	_ile_L_c	_thr_L_c	_thr_L_c	_nadp_c	NEW	_gthrd_c	NEW	_met_L_c	_thr_L_c	_thr_L_c	_phe_L_c	_phe_L_c	_nad_c	_nad_c	_lys_L_c	_lys_L_c	_cholphya_c	_pro_L_c	_pro_L_c	_thr_L_c	_thr_L_c	_leu_L_c	_leu_L_c	_nadp_c	_leu_L_c
	_pro_L_c	_tyr_L_c	_tyr_L_c	_phe_L_c	_phe_L_c	_nadp_c	_nadp_c	_mlthf_c	NEW	_k_c	_met_L_c	_met_L_c	_pro_L_c	_pro_L_c	_nadph_c	NEW	_gtp_c	_gtp_c	_met_L_c	_k_c	NEW	_trp_L_c	_trp_L_c	_nadph_c	NEW	_gtp_c	_gtp_c	_mqn6_c	_trp_L_c	_trp_L_c	_pro_L_c	_pro_L_c	_nadp_c	_nadp_c	_malcoa_c	NEW	_cobalt2_c	_ser_L_c	_ser_L_c	_trp_L_c	_trp_L_c	_lys_L_c	_lys_L_c	_nadph_c	_lys_L_c
	_ser_L_c	_udpg_c	_udpg_c	_pro_L_c	_pro_L_c	_nadph_c	NEW	_nad_c	_nad_c	_kdo2lipid4_e	_murein5px4p_p	_murein5px4p_p	_ser_L_c	_ser_L_c	_phe_L_c	_phe_L_c	_h2o_c	_h2o_c	_murein5px4p_p	_kdo2lipid4_e	NEW	_tyr_L_c	_tyr_L_c	_phe_L_c	_phe_L_c	_h2o_c	_h2o_c	_nad_c	_tyr_L_c	_tyr_L_c	_ser_L_c	_ser_L_c	_nh4_c	NEW	_met_L_c	_met_L_c	_utp_c	_thr_L_c	_thr_L_c	_tyr_L_c	_tyr_L_c	_met_L_c	_met_L_c	_phe_L_c	_met_L_c
	_thr_L_c	_udpgal_c	_udpgal_c	_ribflv_c	NEW	_phe_L_c	_phe_L_c	_nadh_c	NEW	_leu_L_c	_pe160_p	_pe160_p	_thf_c	_thf_c	_pheme_c	_pheme_c	_hemeO_c	NEW	_pe160_p	_leu_L_c	_leu_L_c	_val_L_c	_val_L_c	_pheme_c	NEW	_hemeO_c	NEW	_nadh_c	_udpg_c	_udpg_c	_thf_c	NEW	_phe_L_c	_phe_L_c	_mlthf_c	NEW	_ctp_c	_trp_L_c	_trp_L_c	_val_L_c	_val_L_c	_mg2_c	_mg2_c	_pheme_c	_mg2_c
	_trp_L_c	_utp_c	_utp_c	_ser_L_c	_ser_L_c	_pro_L_c	_pro_L_c	_nadp_c	_nadp_c	_lys_L_c	_pe160_c	_pe160_c	_thr_L_c	_thr_L_c	_pro_L_c	_pro_L_c	_his_L_c	_his_L_c	_pe160_c	_lys_L_c	_lys_L_c	_ctp_c	_ctp_c	_pro_L_c	_pro_L_c	_his_L_c	_his_L_c	_nadp_c	_udpgal_c	NEW	_thr_L_c	_thr_L_c	_pheme_c	_pheme_c	_na1_c	NEW	_cys_L_c	_tyr_L_c	_tyr_L_c	_ctp_c	_ctp_c	_mlthf_c	_mlthf_c	_pro_L_c	_mlthf_c
	_tyr_L_c	_val_L_c	_val_L_c	_so4_c	NEW	_ptrc_c	NEW	_nadph_c	NEW	_met_L_c	_pe161_p	_pe161_p	_trp_L_c	_trp_L_c	_ptrc_c	NEW	_ile_L_c	_ile_L_c	_pe161_p	_met_L_c	_met_L_c	_gtp_c	_gtp_c	_ptrc_c	NEW	_ile_L_c	_ile_L_c	_nadph_c	_utp_c	_utp_c	_trp_L_c	_trp_L_c	_pro_L_c	_pro_L_c	_nad_c	_nad_c	_lys_L_c	_udpg_c	NEW	_gtp_c	_gtp_c	_mn2_c	_mn2_c	_ptrc_c	_mn2_c
	_val_L_c			_thf_c	_thf_c	_ser_L_c	_ser_L_c	_nh4_c	NEW	_mg2_c	_pe161_c	_pe161_c	_tyr_L_c	_tyr_L_c	_ser_L_c	_ser_L_c	_k_c	_k_c	_pe161_c	_mg2_c	NEW	_utp_c	_utp_c	_ser_L_c	_ser_L_c	_k_c	NEW	_pe_HP_c	_val_L_c	_val_L_c	_tyr_L_c	_tyr_L_c	_ribflv_c	NEW	_nadh_c	_nadh_c	_dctp_c	_udpgal_c	NEW	_utp_c	_utp_c	_mobd_c	_mobd_c	_ser_L_c	_mobd_c
	_ctp_c			_thmpp_c	NEW	_succoa_c	NEW	_phe_L_c	_phe_L_c	_mlthf_c	_pe181_p	NEW	_uacgam_c	NEW	_spmd_c	NEW	_leu_L_c	_leu_L_c	_pe181_p	_mlthf_c	NEW	_coa_c	NEW	_spmd_c	NEW	_leu_L_c	_leu_L_c	_peptido_EC_c			_uacgam_c	NEW	_ser_L_c	_ser_L_c	_nadp_c	_nadp_c	_mgdg160_c	_utp_c	_utp_c	_coa_c	_coa_c	_nad_c	_nad_c	_spmd_c	_nad_c
	_gtp_c			_thr_L_c	_thr_L_c	_thm_c	NEW	_pro_L_c	_pro_L_c	_mn2_c	_pe181_c	NEW	_uamr_c	NEW	_succoa_c	NEW	_lipidAds_c	NEW	_pe181_c	_mn2_c	NEW	_fad_c	NEW	_succoa_c	NEW	_lipidAds_c	NEW	_pg_HP_c			_uamr_c	NEW	_so4_c	NEW	_nadph_c	_nadph_c	_dgdg160_c	_val_L_c	_val_L_c	_fad_c	_fad_c	_nadp_c	_nadp_c	_succoa_c	_nadp_c
	_utp_c			_trp_L_c	_trp_L_c	_thr_L_c	_thr_L_c	_ptrc_c	NEW	_mobd_c	_pg160_p	NEW	_udpg_c	NEW	_thm_c	NEW	_lys_L_c	_lys_L_c	_pg160_p	_mobd_c	NEW	_fmn_c	NEW	_thm_c	NEW	_lys_L_c	_lys_L_c	_phe_L_c			_udpg_c	_udpg_c	_thf_c	NEW	_nh4_c	NEW	_mgdg161_c			_fmn_c	NEW	_nh4_c	_nh4_c	_thr_L_c	_nh4_c
	_polygp_c			_tyr_L_c	_tyr_L_c	_trp_L_c	_trp_L_c	_ribflv_c	NEW	_murein5px4p_p	_pg160_c	NEW	_udpgal_c	NEW	_thr_L_c	_thr_L_c	_malcoa_c	NEW	_pg160_c	_murein5px4p_p	_murein5px4p_p	_nad_c	NEW	_thr_L_c	_thr_L_c	_malcoa_c	NEW	_pheme_c			_udpgal_c	NEW	_thr_L_c	_thr_L_c	_phe_L_c	_phe_L_c	_dgdg161_c			_nad_c	_nad_c	_phe_L_c	_phe_L_c	_trp_L_c	_phe_L_c
	_coa_c			_udcpdp_c	NEW	_tyr_L_c	_tyr_L_c	_ser_L_c	_ser_L_c	_nad_c	_pg161_p	NEW	_utp_c	_utp_c	_trp_L_c	_trp_L_c	_met_L_c	_met_L_c	_pg161_p	_nad_c	NEW	_nadp_c	NEW	_trp_L_c	_trp_L_c	_met_L_c	_met_L_c	_pro_L_c			_utp_c	_utp_c	_trp_L_c	_trp_L_c	_pheme_c	_pheme_c	_mgdg180_c			_nadp_c	_nadp_c	_pheme_c	_pheme_c	_tyr_L_c	_pheme_c
	_fad_c			_utp_c	_utp_c	_udpg_c	_udpg_c	_so4_c	NEW	_nadp_c	_pg161_c	NEW	_val_L_c	_val_L_c	_tyr_L_c	_tyr_L_c	_mg2_c	_mg2_c	_pg161_c	_nadp_c	NEW	_thf_c	NEW	_tyr_L_c	_tyr_L_c	_mg2_c	NEW	_ps_HP_c			_val_L_c	_val_L_c	_tyr_L_c	_tyr_L_c	_pro_L_c	_pro_L_c	_dgdg180_c			_thf_c	_thf_c	_pro_L_c	_pro_L_c	_udpg_c	_pro_L_c
	_fmn_c			_val_L_c	_val_L_c	_utp_c	_utp_c	_succoa_c	NEW	_nh4_c	_pg181_p	NEW			_udpg_c	NEW	_mlthf_c	_mlthf_c	_pg181_p	_nh4_c	NEW			_udpg_c	_udpg_c	_mlthf_c	NEW	_ptrc_c					_udcpdp_c	NEW	_ptrc_c	_ptrc_c	_mgdg181_c					_ribflv_c	_ribflv_c	_utp_c	_ribflv_c
	_nad_c					_val_L_c	_val_L_c	_thf_c	_thf_c	_pe160_c	_pg181_c	NEW			_utp_c	_utp_c	_mn2_c	_mn2_c	_pg181_c	_pe160_p	_pe160_p			_utp_c	_utp_c	_mn2_c	NEW	_ser_L_c					_utp_c	_utp_c	_ribflv_c	NEW	_dgdg181_c					_ser_L_c	_ser_L_c	_val_L_c	_ser_L_c
	_nadp_c							_thr_L_c	_thr_L_c	_pe160_p	_phe_L_c	_phe_L_c			_val_L_c	_val_L_c	_mobd_c	_mobd_c	_phe_L_c	_pe160_c	_pe160_c			_val_L_c	_val_L_c	_mobd_c	NEW	_spmd_c					_val_L_c	_val_L_c	_ser_L_c	_ser_L_c	_mgdg181_9_c					_so4_c	_so4_c
	_thf_c							_trp_L_c	_trp_L_c	_pe161_c	_pro_L_c	_pro_L_c					_na1_c	NEW	_pro_L_c	_pe161_c	_pe161_c					_na1_c	NEW	_succoa_c							_so4_c	NEW	_dgdg181_9_c					_thf_c	_thf_c
								_tyr_L_c	_tyr_L_c	_pe161_p	_ser_L_c	_ser_L_c					_nad_c	_nad_c	_ser_L_c	_pe161_p	_pe161_p					_nad_c	_nad_c	_thm_c							_spmd_c	_spmd_c	_mgdg182_9_12_c					_thr_L_c	_thr_L_c
								_udcpdp_c	NEW	_phe_L_c	_thr_L_c	_thr_L_c					_nadh_c	NEW	_thr_L_c	_phe_L_c	_phe_L_c					_nadh_c	NEW	_thr_L_c							_succoa_c	_succoa_c	_dgdg182_9_12_c					_trp_L_c	_trp_L_c
								_utp_c	_utp_c	_pheme_c	_trp_L_c	_trp_L_c					_nadp_c	_nadp_c	_trp_L_c	_pheme_c	NEW					_nadp_c	_nadp_c	_trp_L_c							_thf_c	NEW	_mgdg183_6_9_12_c					_tyr_L_c	_tyr_L_c
								_val_L_c	_val_L_c	_pro_L_c	_ttdca_c	NEW					_nadph_c	NEW	_ttdca_c	_pro_L_c	_pro_L_c					_nadph_c	NEW	_tyr_L_c							_thr_L_c	_thr_L_c	_dgdg183_6_9_12_c					_udcpdp_c	_udcpdp_c
										_pydx5p_c	_tyr_L_c	_tyr_L_c					_nh4_c	_nh4_c	_tyr_L_c	_pydx5p_c	NEW					_nh4_c	NEW	_udpg_c							_trp_L_c	_trp_L_c	_mgdg183_9_12_15_c					_utp_c	_utp_c
										_ribflv_c	_udpg_c	NEW					_pg160_c	NEW	_udpg_c	_ribflv_c	NEW					_pg160_c	NEW	_utp_c							_tyr_L_c	_tyr_L_c	_dgdg183_9_12_15_c					_val_L_c	_val_L_c
										_ser_L_c	_udpgal_c	NEW					_pg161_c	NEW	_udpgal_c	_ser_L_c	_ser_L_c					_pg161_c	NEW	_val_L_c							_udcpdp_c	NEW	_mgdg184_6_9_12_15_c					_zn2_c	_zn2_c
										_sheme_c	_utp_c	_utp_c					_pg180_c	NEW	_udpgalur_c	_sheme_c	NEW					_pg180_c	NEW								_utp_c	_utp_c	_dgdg184_6_9_12_15_c
										_so4_c	_val_L_c	_val_L_c					_pg181_c	NEW	_utp_c	_so4_c	NEW					_pg181_c	NEW								_val_L_c	_val_L_c	_fe2_c
										_thf_c							_phe_L_c	_phe_L_c	_val_L_c	_thf_c	NEW					_phe_L_c	_phe_L_c										_pheme_c
										_thmpp_c							_pheme_c	_pheme_c		_thmpp_c	NEW					_pheme_c	NEW										_fad_c
										_thr_L_c							_pro_L_c	_pro_L_c		_thr_L_c	_thr_L_c					_pro_L_c	_pro_L_c										_dttp_c
										_trp_L_c							_ptrc_c	NEW		_trp_L_c	_trp_L_c					_ptrc_c	NEW										_gcarote_c
										_tyr_L_c							_ribflv_c	_ribflv_c		_tyr_L_c	_tyr_L_c					_ribflv_c	NEW										_ser_L_c
										_udcpdp_c							_ser_L_c	_ser_L_c		_udcpdp_c	NEW					_ser_L_c	_ser_L_c										_gly_c
										_utp_c							_so4_c	_so4_c		_utp_c	_utp_c					_so4_c	NEW										_mlthf_c
										_val_L_c							_spmd_c	NEW		_val_L_c	_val_L_c					_spmd_c	NEW										_glycogen_c
										_zn2_c							_succoa_c	NEW		_zn2_c	NEW					_succoa_c	NEW										_gthrd_c
																	_thf_c	_thf_c								_thf_c	_thf_c										_hemeO_c
																	_thr_L_c	_thr_L_c								_thr_L_c	_thr_L_c										_hemeA_c
																	_trp_L_c	_trp_L_c								_trp_L_c	_trp_L_c										_his_L_c
																	_tyr_L_c	_tyr_L_c								_tyr_L_c	_tyr_L_c										_ile_L_c
																	_udcpdp_c	_udcpdp_c								_udcpdp_c	NEW										_leu_L_c
																	_utp_c	_utp_c								_utp_c	_utp_c										_lipidAds_c
																	_val_L_c	_val_L_c								_val_L_c	_val_L_c										_5mthf_c
																	_zn2_c	_zn2_c								_zn2_c	NEW										_mg2_c
																																					_dgtp_c
																																					_datp_c
																																					_pro_L_c
																																					_pg160_c
																																					_pg161_c
																																					_pg180_c
																																					_pg181_c
																																					_pg181_9_c
																																					_pg182_9_12_c
																																					_pg183_6_9_12_c
																																					_pg183_9_12_15_c
																																					_pg184_6_9_12_15_c
																																					_phe_L_c
																																					_peptido_syn_p
																																					_udcpdp_c
																																					_so4_c
																																					_spmd_c
																																					_sqdg160_c
																																					_sqdg161_c
																																					_sqdg183_6_9_12_c
																																					_sqdg180_c
																																					_sqdg181_c
																																					_sqdg181_9_c
																																					_sqdg182_9_12_c
																																					_sqdg183_9_12_15_c
																																					_sqdg184_6_9_12_15_c
																																					_succoa_c
																																					_thr_L_c
																																					_tyr_L_c
																																					_gtocophe_c
																																					_atocophe_c
																																					_dtocophe_c
																																					_btocophe_c
																																					_trp_L_c
																																					_val_L_c
																																					_phllqne_c
																																					_na1_c
																																					_k_c
																																					_mobd_c
																																					_fe3_c
																																					_mn2_c
																																					_cu2_c
																																					_zn2_c
																																					_ca2_c
	Removals		14		11		11		11			29		29		29		11			21		24		33		21			22		18		18		11			83		75		63		72
	New additions		3		8		9		15			20		7		10		19			29		10		14		37			5		7		10		13			5		1		0		0

## Sheet: 8.Not added Metabolites
Supplementary Dataset 8 - Metabolites from new BOFs that could not be kept after the swap, either for not existing in the network or for being part of broken pathways in the receptor model
Original BOF	New BOF
	Klebsiella	Clostridium	Ecoli	Pylori	Synechocystis
Klebsiella		_pe_CB,_pg_CB,_pme_CB,_polygp		_ps_HP,_lps_HP,_pg_HP,_peptido_EC,clpn_HP,_pe_HP,_mqn6,_btn	_bcarote,_zeax,_echin,_cholphya,_,_mgdg160,_dgdg160,_mgdg161,_dgdg161,_mgdg180,_dgdg180,_mgdg181,_dgdg181,_mgdg181_9,_dgdg181_9,_mgdg182_9_12,_dgdg182_9_12,_mgdg183_6_9_12,_dgdg183_6_9_12,_mgdg183_9_12_15,_dgdg183_9_12_15_,_mgdg184_6_9_12_15,_dgdg184_6_9_12_15,_gcarote,_hemeA,_pg181_9,_pg182_9_12,_pg183_6_9_12,_pg183_9_12_15,_pg184_6_9_12_15,_peptido_syn,_sqdg160,_sqdg161,_sqdg182_9_12,_sqdg183_9…
Clostridium	_adphep_LD,_clpn160,_clpn161,_clpn181,_kdo,_lipidA,_murein5px4p,_pe160,_pe161,_pe181,_pg160,_pg161,_pg181,_ttdca,_udpgalur		_2ohph,_kdo2lipid4_e,_murein5px4p,_pe160,_pe161,_pheme,_ca2,_cl,_cu2,_fe3,_k,_mg2,_mn2,_mobd,_zn2,_fe2,_cobalt2,_sheme,_pydx5p	_clpn_HP,_lps_HP,_mqn6,_pe_HP,_peptido_EC,_pg_HP,_pheme,_ps_HP,_spmd	all the non-overlapping metabolites + the following that can not be produced from gaps in the network:,_cobalt2,_sprm,_spmd,_gthrd,_adocbl
E coli	_udpgalur	_pe_CB,_pg_CB,_pme_CB,_polygp		_clpn_HP,_lps_HP,_pe_HP,_pg_HP,_ps_HP,_mqn6,_peptido_EC,_btn	_mgdg160,_peptido_syn,_sqdg160,_sqdg161,_sqdg183_6_9_12,_sqdg180,_sqdg181,_sqdg181_9,_sqdg182_9_12,_sqdg183_9_12_15,_sqdg184_6_9_12_15,_dgdg160,_mgdg161,_dgdg161,_mgdg180,_dgdg180,_mgdg181,_dgdg181,_mgdg181_9,_dgdg181_9,_mgdg182_9_12,_dgdg182_9_12,_mgdg183_6_9_12,_dgdg183_6_9_12,_mgdg183_9_12_15,_dgdg183_9_12_15,_mgdg184_6_9_12_15,_dgdg184_6_9_12_15,_gtocophe,_atocophe,_dtocophe,_btocophe,_phllqn…
Pylori	_clpn160,_clpn161,_clpn181,_dtdprmn,_lipidA,_murein5px4p,_pe160,_pe160,_pe161,_pe161,_pe181,_pe181,_pg160,_pg160,_pg161,_pg161,_pg181,_pg181,_ttdca,_udpgalur	_pe_CB,_pg_CB,_pme_CB,_polygp	_2ohph,_ca2,_cl,_cobalt2,_cu2,_k,_kdo2lipid4_e,_mg2,_mn2,_mobd,_murein5px4p,_pe160,_pe160,_pe161,_pe161,_pydx5p,_sheme,_zn2,_thmpp		_adocbl,_bcarote,_zeax,_echin,_cholphya,_cobalt2,_mgdg160,_dgdg160,_mgdg161,_dgdg161,_mgdg180,_dgdg180,_mgdg181,_dgdg181,_mgdg181_9,_dgdg181_9,_mgdg182_9_12,_dgdg182_9_12,_mgdg183_6_9_12,_dgdg183_6_9_12,_mgdg183_9_12_15,_dgdg183_9_12_15,_mgdg184_6_9_12_15,_dgdg184_6_9_12_15,_gcarote,_hemeO,_hemeA,_lipidAds,_mg2,_pg160,_pg161,_pg180,_pg181,_pg181_9,_pg182_9_12,_pg183_6_9_12,_pg183_9_12_15,_pg184_6…
Synechocystis	_adphep_LD,_clpn160,_clpn161,_clpn181,_kdo,_lipidA,_murein5px4p,_pe160,_pe160,_pe161,_pe161,_pe181,_pe181,_pg160,_pg161,_pg181,_ttdca,_udpgalur	_pe_CB,_pg_CB,_pme_CB,_polygp	_2ohph,_cl,_kdo2lipid4,_murein5px4p,_pe160,_pe160,_pe161,_pe161,_sheme,_pydx5p,_thmpp	_clpn_HP,_lps_HP,_mqn6,_pe_HP,_peptido_EC,_pg_HP,_ps_HP,_btn,_thm

## Sheet: 9.New negatives
Supplementary Dataset 9 - Percentage of new negatives (of new non-essential reactions) in the overall change of essentiality after swapping BOFs between five GEMs of different prokaryotes (color scale according to normalized percentage)
New Negatives (%overall change)
	K. pneumoniae	C. beijerinckii	E. coli K12	H. pylori	Synechocystis sp.
K. pneumoniae		0.6556	0.3223	0.5701	0.3333
C. beijerinckii	0.8966		0.7297	0.9032	0.6923
E. coli K12	0.6696	0.9857		0.9265	0.5614
H. pylori	0.979	1	0.9159		0.9032
Synechocystis sp.	0.9763	0.9962	1	1
