# Supplementary material for: Integration of Biomass Formulations of Genome-Scale Metabolic Models with Experimental Data Reveals Universally Essential Cofactors in Prokaryotes
Source: Metab Eng. 2017 Jan;39:200–8. doi: 10.1016/j.ymben.2016.12.002 (PMC5249239; doi:10.1016/j.ymben.2016.12.002)
Supplement: Supplementary file 4 — Supplementary material: Supplementary Datasets 10–11: Supplementary Datasets on Klebsiella pneumoniae new essentials and mapping with DEG. [file mmc4.zip › mmc4.xlsx]

## Sheet: 10.New essentials
Supplementary Dataset 10 - New essential genes predicted by the GEM of K. pneumoniae iYL1228 when using the BOF of E.coli's GEM iAF1260 and respective metabolic subsystems
Gene	Gene name in iYL1228	b number (E. coli)	Metabolic Subsystem (adapted from IYL1228 and iAF1260)	Notes	Subsystem Counting
KPN_00020	ribF	b0025	Cofactor and Prosthetic Group Biosynthesis		Cofactor and Prosthetic Group Biosynthesis	44
KPN_00024	ispH	b0029	Cofactor and Prosthetic Group Biosynthesis		Transport	5
KPN_00065	yabJ	b0066	Transport		Tyrosine, Tryptophan, and Phenylalanine Metabolism	2
KPN_00066	thiP	b0067	Transport		Carbon Metabolism	1
KPN_00067	tbpA	b0068	Transport
KPN_00106	coaE	b0103	Cofactor and Prosthetic Group Biosynthesis
KPN_00142	folK	b0142	Cofactor and Prosthetic Group Biosynthesis
KPN_00169	hemL	b0154	Cofactor and Prosthetic Group Biosynthesis
KPN_00186	ispC	b0173	Cofactor and Prosthetic Group Biosynthesis
KPN_00187	uppS	b0174	Cofactor and Prosthetic Group Biosynthesis
KPN_00316	hemB	b0369	Cofactor and Prosthetic Group Biosynthesis
KPN_00366	ribD	b0414	Cofactor and Prosthetic Group Biosynthesis
KPN_00367	ribH	b0415	Cofactor and Prosthetic Group Biosynthesis
KPN_00372	dxs	b0420	Cofactor and Prosthetic Group Biosynthesis
KPN_00373	ispA	b0421	Cofactor and Prosthetic Group Biosynthesis
KPN_00935	serC	b0907	Cofactor and Prosthetic Group Biosynthesis
KPN_00936	aroA	b0908	Tyrosine, Tryptophan, and Phenylalanine Metabolism
KPN_01094	pabC	b1096	Cofactor and Prosthetic Group Biosynthesis
KPN_01273	ribA	b1277	Cofactor and Prosthetic Group Biosynthesis
KPN_01501	aldA	b1415	Carbon Metabolism	subsystem in iYL1228 is "Folate Metabolism"
KPN_02000	ribC	b1662	Cofactor and Prosthetic Group Biosynthesis
KPN_02235	hemA	b1210	Cofactor and Prosthetic Group Biosynthesis
KPN_02237	ispE	b1208	Cofactor and Prosthetic Group Biosynthesis
KPN_02328	pabB	b1812	Cofactor and Prosthetic Group Biosynthesis
KPN_02591	folE	b2153	Cofactor and Prosthetic Group Biosynthesis
KPN_02705	folC	b2315	Cofactor and Prosthetic Group Biosynthesis
KPN_02710	pdxB	b2320	Cofactor and Prosthetic Group Biosynthesis
KPN_02719	aroC	b2329	Tyrosine, Tryptophan, and Phenylalanine Metabolism
KPN_02750	gltX	b2400	Cofactor and Prosthetic Group Biosynthesis
KPN_02779	hemF	b2436	Cofactor and Prosthetic Group Biosynthesis
KPN_02845	ispG	b2515	Cofactor and Prosthetic Group Biosynthesis
KPN_02937	ppnK	b2615	Cofactor and Prosthetic Group Biosynthesis
KPN_03108	ispF	b2746	Cofactor and Prosthetic Group Biosynthesis
KPN_03109	ispD	b2747	Cofactor and Prosthetic Group Biosynthesis
KPN_03356	epd	b2927	Cofactor and Prosthetic Group Biosynthesis
KPN_03454	ribB	b3041	Cofactor and Prosthetic Group Biosynthesis
KPN_03462	ygiG	b3058	Cofactor and Prosthetic Group Biosynthesis
KPN_03587	folP	b3177	Cofactor and Prosthetic Group Biosynthesis
KPN_03597	ispB	b3187	Cofactor and Prosthetic Group Biosynthesis
KPN_03606	yrbG	b3196	Transport
KPN_03746	pabA	b3360	Cofactor and Prosthetic Group Biosynthesis
KPN_03754	cysG	b3368	Cofactor and Prosthetic Group Biosynthesis
KPN_03947	lldP	b3603	Transport
KPN_03974	coaD	b3634	Cofactor and Prosthetic Group Biosynthesis
KPN_03979	dfp	b3639	Cofactor and Prosthetic Group Biosynthesis
KPN_04303	hemD	b3804	Cofactor and Prosthetic Group Biosynthesis
KPN_04304	hemC	b3805	Cofactor and Prosthetic Group Biosynthesis
KPN_04344	hemG	b3850	Cofactor and Prosthetic Group Biosynthesis
KPN_04352	coaA	b3974	Cofactor and Prosthetic Group Biosynthesis
KPN_04379	hemE	b3997	Cofactor and Prosthetic Group Biosynthesis
KPN_04397	aceK	b4016	Regulators	Removed (inconsistency: this gene is associated with a pyrimidine phosphatase in the model (involved in riboflavin biosynthesis) but with a bifunctional isocitrate dehydrogenase kinase/phosphatase protein in the supplementary material)
KPN_04427	ubiC	b4039	Cofactor and Prosthetic Group Biosynthesis
KPN_04428	ubiA	b4040	Cofactor and Prosthetic Group Biosynthesis
KPN_SPONT	#N/A	#N/A	#N/A	Removed: all spontaneous reactions are associated with this gene in the model

## Sheet: 11.DEG_comparison
Supplementary Dataset 11 - Comparison of predicted essential genes of iYL1228 when using the BOF of E.coli's GEM iAF1260 with experimental data
			DEG - All 33 datasets for 24 species of bacteria
KEGG Reaction name	iYL1228 ID	KEGG Gene name	Gene name (hits)	blast (hits)	Gene name (nr of species)	Gamma proteobacteria gene name hits (14 datasets)	AA SEQ for K. pneumoniae (KEGG)	NOTES	Subsystem
glutamyl-tRNA synthetase	gltX	gltX	26	45	22	10	MKIKTRFAPSPTGYLHVGGARTALYSWLFARNHGGEFVLRIEDTDLERSTPEAIEAIMDG MNWLNLQWDEGPYFQTKRFDRYNNVIDEMLEAGTAYKCYCSKERLEALREEQMAKGEKPR YDGRCRHSHEHHADDEPCVVRFANPQQGSVIFDDQIRGPIEFSNQELDDLIIRRTDGSPT YNFCVVVDDWDMAITHVIRGEDHINNTPRQINILKALNAPVPVYAHVSMINGDDGKKLSK RHGAVSVMQYRDDGYLPEALLNYLVRLGWSHGDQEIFTREEMIEFFSLGAVSKSASAFNT DKLLWLNHHYINTLPAEYVATHLQWHIEQENIDTRNGPQLAELVKLLGERCKTLKEMAQS CRYFYEEFAEFDADAAKKHLRPVARQPLEMVRD…		1. Cofactor and Prosthetic Group Biosynthesis
2-C-methyl-D-erythritol 4-phosphate cytidylyltransferase	ispD	ispD	21	25	16	9	MAATFPGVCAVVPAAGFGRRMQTECPKQYLSIGNKTILEHAVAALLADARVQRVVIAVSP GDRRFSQLPLAQHPQITVVDGGAERADSVLAGLQALPEAQWVLVHDAARPCLHQDDLSRL LSLCETSRVGGILAAPVRDTMKRAEPGKTAIAHTVDRNDLWHALTPQFFPRELLVDCLTR ALNEGATITDEASALEYCGFHPQLVAGRADNIKVTRPEDLALAEFYLTRSRHQEKA		1. Cofactor and Prosthetic Group Biosynthesis
1-deoxy-D-xylulose-5-phosphate synthase	dxs	dxs	18	29	12	11	MSFDIAKYPTLALVDSTQELRLLPKESLPKLCDELRRYLLDSVSRSSGHFASGLGTVELT VALHYVYNTPFDRLIWDVGHQAYPHKILTGRRDKIGTIRQKGGLHPFPWRGESEYDVLSV GHSSTSISAGIGVAIAAAKEDKQRRAVCVIGDGAITAGMAFEAMNHAGDIKPDLLVVLND NEMSISENVGALNNHLAQLLSGKLYSTLREGGKKVFSGVPPIKELLKRTEEHIKGMVVPG TLFEELGFNYIGPVDGHDVLGLVSTLKNMRDLKGPQFLHIMTKKGRGYEPAEKDPITFHA VPKFDHTSGVLPKSSGGLPSYSKIFGDWLCETAAKDNKLMAITPAMREGSGMVEFSKKFP DRYFDVAIAEQHAVTFAAGLAIGDYKPVVAIYS…		1. Cofactor and Prosthetic Group Biosynthesis
inorganic polyphosphate/ATP-NAD kinase	ppnK	ppnK	18	23	16	6	MKNHFKCIGIVGHPRHPTALTTHEMLWRWLCSKGYEVLVEQQIAHELQLSNVKTGTLAEI GQQADLAVVVGGDGNMLGAARTLARYDINVIGINRGNLGFLTDLDPDNALQQLADVLEGH YIAEKRFLLEAQVCQQDCQKRISTAINEVVLHPGKVAHMIEFEVYIDEVFAFSQRSDGLI ISTPTGSTAYSLSAGGPILTPSLDAITLVPMFPHTLSARPLVINGDSTIRLRFSHRCSDL EISCDSQIALPIQDGEDVLIRRCDYHLNLIHPKDYSYFNTLSTKLGWSKKLF		1. Cofactor and Prosthetic Group Biosynthesis
dephospho-CoA kinase	coaE	coaE	18	22	14	8	MGYTVALTGGIGSGKSTVADAFAQLGVKVIDADVIARQVVEPGTPALQAIVGHFGPQMIA PDGTLNRRLLREKIFAHVEEKAWLNALLHPLIQQETRRQMQAATSPYLLWVVPLLVENRL SGQADRVLVVDVPKETQIERTMLRDKVSREHAEHILAAQATRQQRLAVADDVIENTGTPD AVASDVARLHEKYLTLASQAASQENS		1. Cofactor and Prosthetic Group Biosynthesis
phosphopantetheine adenylyltransferase	coaD	coaD	18	19	15	11	MSTKAIYPGTFDPITNGHIDIVTRAASMFDKVVLAIAASPSKKPMFSLDERIALAEQATA HLVNVEVIGFSDLMANFARAQQANILIRGLRAVADFEYEMQLAHMNRHLMPTLESVFLMP CKEWSFISSSLVKEVARHQGDVSHFLPANVHQALLNKLK		1. Cofactor and Prosthetic Group Biosynthesis
GTP cyclohydrolase I	folE	folE	17	18	12	8	MSSLSKEAVLVHEALVARGLETPMRAPVQEIDNETRKRLITGHMTEIMQLLNLDLSDDSL METPHRIAKMYVDEIFSGLDYSRFPKITVIENKMKVDEMVTVRDITLTSTCEHHFVTIDG KATVAYIPKDSVIGLSKINRIVQFFAQRPQVQERLTQQILIALQTLLGTNNVAVSIDAVH YCVKARGIRDATSATTTTSLGGLFKSSQNTRQEFLRAVRHHD		1. Cofactor and Prosthetic Group Biosynthesis
porphobilinogen deaminase	hemC	hemC	17	17	12	8	MLDKVLKIATRQSPLALWQAQYVKARLEQAHPGLKVELVPMVTRGDVILDTPLAKVGGKG LFVKELELAMLEGRADIAVHSMKDVPVEFPEGLGLVTICERDDPRDAFVSNRYASIDELP AGSVVGTSSLRRQCQLAATRPDLAIRSLRGNVGTRLSKLDNGEYDAIILAAAGLKRLQLE ARIRQPLSPEQSLPAVGQGAVGIECRLDDAWTRGLLAPLNHTETAVRVRAERAMNTRLEG GCQVPIGSYAELKDGELWLRALVGAPDGSQLVRGERRGPAEQAEALGISLAEELLDNGAR EILAAVYDGEAPR		1. Cofactor and Prosthetic Group Biosynthesis
1-deoxy-D-xylulose 5-phosphate reductoisomerase	ispC	dxr	16	21	12	10	MKQLTVLGSTGSIGCSTLDVVRHNPGRFSVAALVAGKNVDRMVEQCLEFTPRYAVMDDAQ SAERLRTRLHEHGSRTEVLSGQQAAAEVAALDEVDQVMAAIVGAAGLVPTLAAIRAGKTV LLANKESLVTCGRLFMEAVQQSGARLLPVDSEHNAIFQSMPETIQQHLGYADLAQNGVSS ILLTGSGGPFRETAVAELAAMTPDQACRHPNWSMGRKISVDSATMMNKGLEYIEARWLFN ASAQQMEVLIHPQSVIHSMVRYQDGSVLAQLGEPDMRTPIAHTMGWPQRLNSGVKPLDFC QLSNLSFSAPDYTRYPCLKLAMDAFDVGQAATTTLNAANEESVAAFLHGDIRFTDIAAVN LAVLDKMDLQEPQSIDDVLVIDAEARAIAHQQL…	dxr in DEG	1. Cofactor and Prosthetic Group Biosynthesis
4-diphosphocytidyl-2-C-methyl-D-erythritol kinase	ispE	ipK	16	21	11	10	MMTRWPSPAKLNLFLYITGQRADGYHTLQTLFQFLDYGDTLTIEPRTDGQLRLLTPVAGV PDEENLIVRAARLLMHAASESDRLPAGSGADISIDKRLPMGGGLGGGSSNAATVLVALNH LWGCGLSEDELATLGLQLGADVPVFVRGHAAFAEGVGEILTPVEPEEKWYLVAHPGVSIP TPIIFRDPELPRNTPRRSINTLLNCEFSNDCELIARKRFREVDAALSWLLEYAPSRLTGT GACVFAEFNTESAARQVLDTAPAWLNGFVARGVNLSPLKQALL	both names were used for search	1. Cofactor and Prosthetic Group Biosynthesis
uroporphyrinogen decarboxylase	hemE	hemE	16	16	12	10	MTELKNDRYLRALLRQPVDVTPVWMMRQAGRYLPEYKATRAQAGDFMSLCKNAELACEVT LQPLRRYPLDAAILFSDILTIPDAMGLGLYFEAGEGPRFTSPVKSKADVDKLPIPDPEQE LGYVMNAVRTIRRELKGEVPLIGFSGSPWTLATYMVEGGSSKAFTVIKKMMYAEPQALHA LLDKLAKSVTLYLNAQIKAGAQSVMIFDTWGGVLTGRDYQQFSLYYMHKIVDGLLRENEG RRVPVTLFTKGGGQWLEAMAETGCDALGLDWTTDIADARRRVGNKVALQGNMDPSMLYAS APRIEEEVATILAGFGQGEGHVFNLGHGIHQDVDPEHAGVFVEAVHRLSAPYHQ		1. Cofactor and Prosthetic Group Biosynthesis
bifunctional riboflavin kinase/FMN adenylyltransferase	ribF	ribF	15	22	10	8	MKLIRGIHNLSQAPHGCVLTIGNFDGVHRGHQALLQRLREEGRQRGLPVVVMIFEPQPLE LFAADKAPARLTRLREKLGYLAESGVDYVLCVRFDRRFAALTAQDFISELLVRRLGVQFL AVGDDFRFGAGRQGDFLLLQKAGAEYGFDVTSTQTFCEGGVRISSTAVRQALADDDLLLA ETLLGHPFSISGRVVHGDELGRTIGFPTANLPLRRQVSPVKGVYAVEVTGLGDKPIAGVA NIGTRPTVAGVRQQLEVHLLDVVMDLYGRHINVILRKKIRNEQRFASLDELKAQIARDEL TARELFGLTSQA		1. Cofactor and Prosthetic Group Biosynthesis
2-C-methyl-D-erythritol 2,4-cyclodiphosphate synthase	ispF	ispF	15	19	11	10	MRIGHGFDVHAFGGEGPIIIGGVRIPYEKGLLAHSDGDVALHALTDALLGAAALGDIGKL FPDTDPAFKGADSRELLREAWRRIQAKGYTLGNVDVTIIAQAPKMLPHIPQMRVFIAEDL GCHMDDVNVKATTTEKLGFTGRGEGIACEAVALLRKADK		1. Cofactor and Prosthetic Group Biosynthesis
bifunctional dihydroneopterin aldolase/dihydroneopterin triphosphate 2'-epimerase	ygiG	folB	15	10	13	8	MDIVFIEQLSVITTIGVYDWEQTIEQKLVFDIEIAWDNRKAAASDDVSDCLSYADISERV IAHVEGGKFALVERVAEEVADLLLETFQSPWVRIKVSKPGAVARAANVGVIIERGLNLKQ NFSGHTC	no ygiG on DEG	1. Cofactor and Prosthetic Group Biosynthesis
bifunctional phosphopantothenoylcysteine decarboxylase/phosphopantothenate synthase	dfp	dfp	14	23	8	8	MMTLAGKKIVLGVSGGIAAYKTPELVRRLRERGAEVRVAMTEAAKAFITPLSLQAVSGYP VSDSLLDPAAEAAMGHIELGKWADLVILAPATADLIARVAAGMANDLVSTICLATPSPVA VVPAMNQQMYRAQATQHNLQTLATRGLLLWGPDSGSQACGDVGPGRMLDPLTIVDMAAQH FASPVKDLQHLNLMITAGPTREPLDPVRYITNHSSGKMGFAIAAAAAQRGANVTLISGPV SLPTPPFVQRIDVTTALEMEAAVQAGAQQQHIFIGCAAVADYRAAVIAEDKIKKQGDELT IKMVKNPDIVAGVAALKSHRPYVVGFAAETNNVEEYARQKRARKNLDLICANDVSQPNQG FNSDSNALHLFWQDGEKRLPLERKELLGQLLLD…		1. Cofactor and Prosthetic Group Biosynthesis
4-hydroxy-3-methylbut-2-en-1-yl diphosphate synthase	ispG	ispG	14	20	12	9	MHNQAPIQRRKSKRIYVGNVPIGDGAPIAVQSMTNTRTTDVAATVNQIKALERVGADIVR VSVPTMDAAEAFKLIKQQVNVPLVADIHFDYRIALKVAEYGVDCLRINPGNIGNEERIRM VVDCARDKNIPIRIGVNAGSLEKDLQEKYGEPTPQALLESAMRHVDHLDRLNFDQFKVSV KASDVFLAVESYRLLAKQIDQPLHLGITEAGGARSGAVKSAIGLGLLLSEGIGDTLRVSL AADPVEEIKVGFDILKSLRIRSRGINFIACPTCSRQEFDVIGTVNALEQRLEDIITPMDV SIIGCVVNGPGEALVSTLGVTGGNKKSGLYEDGVRKDRLDNNDMIDQLEARIRAKASMLD EARRIDVQQVEAK		1. Cofactor and Prosthetic Group Biosynthesis
GTP cyclohydrolase II	ribA	ribA	14	17	9	11	MQLKRVAEAKLPTPWGDFLMVGFEELATGQDHVALVYGDISGQSPVLARVHSECLTGDAL FSLRCDCGFQLEAALSHIAEEGRGILLYHRQEGRNIGLLNKIRAYALQDQGYDTVEANHQ LGFAADERDFTLCADMFKLLNVEQVRLLTNNPKKVEILTEAGINIVERVPLIVGRNPKNA HYLDTKAAKMGHLLNSKPTE		1. Cofactor and Prosthetic Group Biosynthesis
hydroxy-3-methylbut-2-enyl diphosphate reductase	ispH	ispH	13	20	11	9	MQILLANPRGFCAGVDRAISIVENALTLYGAPIYVRHEVVHNRYVVDSLRKRGAIFIEQI SEVPDGAILIFSAHGVSQAVRNEAKSRDLTVFDATCPLVTKVHMEVARASRRGEESILIG HAGHPEVEGTMGQYNNPQGGMYLVESPEDVLKLEVKNDARLSFMTQTTLSVDDTSDVIDA LRARFPKIVGPRKDDICYATTNRQEAVRALAEQADVVLVVGSKNSSNSNRLAELAQRMGK AAYLIDDASDIQEAWVKDAACVGVTAGASAPDILVQNVITRLQELGGGEAVPLEGREENI VFEVPKELRVDVREVE		1. Cofactor and Prosthetic Group Biosynthesis
glutamate-1-semialdehyde aminotransferase	hemL	hemL	12	21	8	7	MSKSENLYHAARELIPGGVNSPVRAFTGVGGTPLFIERADGAYLYDVDGKAYIDYVGSWG PMVLGHNHPAIRNAVIEAASRGLSFGAPTEMEVKMAALVTELVPTMDMVRMVNSGTEATM SAIRLARGFTGRDKIIKFEGCYHGHADCLLVKAGSGALTLGQPNSPGVPADFAKHTLTCT YNDLASVRAAFEQYPQEIACIIVEPVAGNMNCIPPQPEFLPGLRALCDEFGALLIIDEVM TGFRVALAGAQAYYGVEPDLTCLGKIIGGGMPVGAFGGRREVMDALAPTGPVYQAGTLSG NPIAMAAGFACLNEVAQPGVHETLTELTNQLAQGLLDAARDAGIPLVVNNVGGMFGIFFT DAETVTCYQDVVKCDVERFKRFFHLMLEEGVYL…		1. Cofactor and Prosthetic Group Biosynthesis
glutamyl-tRNA reductase	hemA	hemA	12	12	8	8	MTLLALGINHKTAPVALRERVTFSPETLDKALESLLAQPMVQGGVVLSTCNRTELYLSVE EQDNLQEALIRWLCNYHGLNEEDLRKSLYWHQDNDAVSHLMRVASGLDSLVLGEPQILGQ VKKAFADSSRGHLNVSELERMFQKSFSVAKRVRTETDIGASAVSVAFAACTLARQIFESL SSVTVLLVGAGETIELVARHLREHHVRKMVIANRTRERAQALAEEVGAEVIALSDIDERL KEADIIISSTASPLPIIGKGMVERALKARRNQPMLLVDIAVPRDVEPEVGKLANAYLYSV DDLQNIIQHNLAQRKAAAVQAESIVEQETSEFMAWLRAQSASETIREYRSQSEQVREELT AKALAALEQGGDAQEIMQDLARKLTNRLIHAPT…		1. Cofactor and Prosthetic Group Biosynthesis
uroporphyrinogen-III synthase	hemD	hemD	12	8	8	9	MSILVTRPLPQGEALVSRLRAMGRVAWSFPLIEFTPGRELPALGDALARLGPDDLLFALS QHAVEFAHARLQQQGLPWPTSPRYFAIGRTTALALHTVSGQHIHYPLDREISEVLLQLPE LQNIAGKNALILRGNGGRELLGATLTERGARVTFCECYQRSAKHYDGAEEAMRWQSRGVT TLVVTSGEMLQQLWSLIPQWYREQWLLHCRVVVVSERLALQARELGWQEIQVADSADNDA LLRALQ		1. Cofactor and Prosthetic Group Biosynthesis
octaprenyl-diphosphate synthase	ispB	ispB	11	31	8	9	MNLEKINELTAQDMAGVNATILEQLNSDVQLINQLGYYIVSGGGKRIRPMIAVLAARAVG YQGSAHVTIAALIEFIHTATLLHDDVVDESDMRRGKATANAAFGNAASVLVGDFIYTRAF QMMTQLGSLKILEVMSEAVNVIAEGEVLQLMNVNDPDITEENYMRVIYSKTARLFEAASQ CAGLLADCTAEEERALQDYGRYLGTAFQLIDDLLDYSSDGERLGKNVGDDLNEGKPTLPL LHAMHHGTPDQSAMIRGAIEQGNGRHLLDAVLETMATCGSLEWTQKRAEEEADKAIAALQ ILPDTPWREALIGLAHIAVQRDH		1. Cofactor and Prosthetic Group Biosynthesis
bifunctional diaminohydroxyphosphoribosylaminopyrimidine deaminase/5-amino-6-(5-phosphoribosylamino)uracil reductase	ribD	ribD	10	26	7	8	MQDEMYMARALKLAARGRFTTHPNPNVGCVIVKDGEIVGEGFHYRAGEPHAEVHALRMAG EKARGATAYVTLEPCSHHGRTPPCCDALIAAGVSRVVAAMQDPNPQVAGRGLYRLQQAGI EVSHGLMMNEAEALNKGFLKRMRTGFPWVQLKLGASLDGRTAMASGESQWITSPQARRDV QRLRAQSHAILTSSATVLADDPALTVRWQELSADTQALYPEENLRQPLRVVIDSQNRVTP EHRIVQQAGETLFARLRADARQWPESARTLLVPEHNGHLDLVLLMMLLGKQQINSVWVEA GATLAGALLQAGLVDELIVYIAPKLLGNTARGLCALPGLEELSQAPHFKFNEIRQVGPDV CLHLTTA		1. Cofactor and Prosthetic Group Biosynthesis
6,7-dimethyl-8-ribityllumazine synthase	ribH	ribH	10	12	8	5	MNIIEANVATPDARVAITIARFNNFINDSLLEGAIDALKRIGQVKDENITVVWVPGAYEL PLAAGALAKTGKYDAVIALGTVIRGGTAHFEYVAGGASNGLAHVAQDSEIPVAFGVLTTE SIEQAIERAGTKAGNKGAEAALTALEMINVLKAIKA		1. Cofactor and Prosthetic Group Biosynthesis
delta-aminolevulinic acid dehydratase	hemB	hemB	10	12	6	7	MTDLITRPRRLRQSAALRALFEETTLSLNDLVLPIFVEEEIDDYKAIEAMPGVMRIPEKY LAREIERIANAGIRSVMTFGISHHTDATGSDTWNENGLVARMSRICKSTVPEMIVMSDTC FCEYTSHGHCGVLCDHGVDNDATLENLGKQAVVAAAAGADFIAPSAAMDGQVQAIRRSLD AAGFTNTAIMSYSTKFASSFYGPFREAAGTALKGDRKTYQMSPMNRREAIRESLLDEAQG ADCLMVKPAGAYLDILRDIRERSDLPLGAYQVSGEYAMIKFAAQAGAIDEEKVVLESLGA IKRAGADLIFSYFALDLAEKKILR		1. Cofactor and Prosthetic Group Biosynthesis
4-hydroxybenzoate octaprenyltransferase	ubiA	ubiA	10	9	8	6	MEWSLSQNKLLAFHRLMRTDKPIGALLLLWPTLWALWVASPGVPPLWILAVFVAGVWLMR AAGCVVNDYADRKFDGHVKRTARRPLPSGDVTEKEARTLFIVLVLLSFLLVLTLNTMTIL LSVAALALAWVYPFMKRYTHLPQVVLGAAFGWSIPMAFSAVSESLPLSCWLMFLANILWA VAYDTQYAMVDRDDDVKIGIKSTAILFGENDRLIIGILQVAVLALMGAVGWLNGLGWEYY WSLFVAAGLFGWQQKLIFNRDRDNCFKAFMNNNYVGLVLFLGLAMSYL		1. Cofactor and Prosthetic Group Biosynthesis
undecaprenyl pyrophosphate synthase	uppS	uppS	9	24	9	5	MDLKRVMLSANQTVSEISPTHGCRHVAIIMDGNGRWAKRQGKIRAFGHKAGAKSVRRAVS FAANNGIEALTLYAFSSENWNRPAQEVSALMELFVWALDSEVKSLHRHNVRLRIIGDTTR FNARLQERIRKAEALTANNTGLTLNIAANYGGRWDITQGVRLLAKQVQDGTLLPEQITED MLSQQVCMHELAPVDLVIRTGGEHRISNFLIWQIAYAELYFTDVLWPDFAEQDFEGALHA FVNRERRFGGTEPGGSHA		1. Cofactor and Prosthetic Group Biosynthesis
bifunctional folylpolyglutamate synthase/dihydrofolate synthase	folC	folC	9	19	5	6	MEKDPIPQATSPLATWLSYLEHLHNKTIDLGLARVSEVAGQMDIVKPAPFVFTVAGTNGK GTTCRTLETILMAAGYKVGVYSSPHLVRYTERVRIQGAELPEAAHTASFAEIEAARGDIS LTYFEYGTLSALWLFKQAQLDVVILEVGLGGRLDATNIVDADVAVVTSIALDHTDWLGPD RESIGREKAGIFRAGKPAVVGEPDMPLTIAEVASEKGALLQRRGVDWRYEVEGEKWSFRD TAGALSHLPLPQVPLPNAATAVAALRASGLAVDDAILRAGIRDAMLPGRFQIISDAPRVI LDVAHNPHAAAYLAGRLKTLAKTGRVLAVIGMLHDKDIAGTLANLAPEVDAWYCAPLEGP RGATAEQLVEHLRCGTVYSSVAQAWRAAMADAK…		1. Cofactor and Prosthetic Group Biosynthesis
dihydropteroate synthase	folP	folP	9	16	8	4	MKLVAQGSTLDLSHPHVMGILNVTPDSFSDGGAHNSLIEAVKHANLMINAGATIIDIGGE STRPGAAEVSVEEELARVIPVVEAIAQRFEVWISVDTSKAEVIRQSARAGAHIINDIRSL TEPGALQAAAETGLPVCLMHMQGQPKTMQEAPKYEDVFADVERFFNEHIVRCEQAGIAKE KLLLDPGFGFGKNLSHNYQLLARLGEFHHFGLPLLVGMSRKSMVGQLLNVGPSERLNGSL ACAVIAAMQGAQIIRVHDVKETVEALRVVEATLAAKGKKRYE		1. Cofactor and Prosthetic Group Biosynthesis
pantothenate kinase	coaA	coaA	9	10	5	6	MLMSQKEQTLMTPYLQFNRHQWAALRDSVPMTLTEEEITRLKGINEDLSLEEVAEIYLPL SRLLNFYISSNLRRQAVLEQFLGTNGQRIPYIISIAGSVAVGKSTTARVLQALLSRWPEH RHVELITTDGFLHPNSVLKERGLMKKKGFPQSYDMHRLVKFVSDLKSGVPQATAPVYSHL IYDVIPNGDKTVAQPDILILEGLNVLQSGMDYPHDPHHVFVSDFVDFSIYVDAPEELLKS WYINRFLKFREGAFTDPDSYFHNYAKLSKEEAVDIATSLWNEINLMNLKENILPTRERAS LIMTKSANHSVNQVRLRK		1. Cofactor and Prosthetic Group Biosynthesis
geranyltranstransferase	ispA	ispA	8	31	6	6	MDFPQQLQACVEQANEALRRFIAPQPFQNTPLVEAMHYGALLGGKRLRPFLVYATGEMFG VCRTTLDAPAAAVECIHAYSLMHDDLPAMDDDDLRRGLPTCHIKFGEANAILAGDALQTL AFSILSDAPMVDVPDRDRLAMVSELAQASGVAGMCGGQALDLQAEGQQVDLQALERIHRH KTGALIRAAVRMGALSAGERGRAALPALDRYAENIGLAFQVQDDILDVVGDTATLGKRQG ADQQLGKSTYPALLGLEQARKKAHDLIADARRSLDELAAQSLDTSALEALANYIIQRDK		1. Cofactor and Prosthetic Group Biosynthesis
protoporphyrinogen oxidase	hemG	hemG	7	6	4	7	MLVKTLILFSTRDGQTREIASFLASELKELGIDADTLNLNRTDVVEWHHYDRVVIGASIR YGHFHPAVDRFVKKHLAALQALPGAFFSVNLVARKPEKRTPQTNSYTRKFLLNSPWQPQS CAVFAGALRYPRYSWYDRFMIRLIMKMTGGETDTRKEVVYTDWQQVSRFAREIAQMARK		1. Cofactor and Prosthetic Group Biosynthesis
2-amino-4-hydroxy-6-hydroxymethyldihydropteridine pyrophosphokinase	folK	folK	6	13	5	4	MTLVYIALGSNLASPLEQVQAAIRALGEIPHSRVVAVSSFYRTPPLGPQDQPDYLNAAVA LETALPPETLLDHTQRIELQQGRVRKAERWGPRTLDLDIMLFGDAVINSERLTVPHYDMK NRGFMLWPLFEIAPDLHFPDGLALRAVLDNLGAAKPASW		1. Cofactor and Prosthetic Group Biosynthesis
coproporphyrinogen III oxidase	hemF	hemF	6	7	6	4	MKPDAAQVKTFLLQLQDSLCQQLSAVDGAPFIEDAWQREGGGGGRSRVLREGRVFEQAGV NFSHVHGDAMPASATAHRPELAGRSFEAMGVSLVVHPLNPYVPTSHANVRFFIAEKPGAD PVWWFGGGFDLTPYYGFEEDAVHWHRTARDLCLPFGEEVYPRYKKWCDDYFYLKHRQEQR GIGGLFFDDLNTPDFDHCFAFMQAVGNGYADAYLPIVERRKATPYGERERHFQLYRRGRY VEFNLVWDRGTLFGLQTGGRTESILMSMPPLVRWEYDYQPEPGSPEAALSEFIQVRDWL		1. Cofactor and Prosthetic Group Biosynthesis
phosphoserine aminotransferase	serC	serC	6	7	4	2	MAQVYNFSSGPAMLPAEVLKLAQQELCDWHGLGTSVMEISHRGKEFIQVAEEAEQDFRAL LNIPSNYKVLFCHGGGRGQFAGIPLNILGDKKVADYVDAGYWAASAVKEAKKYCTPNVID AKITVDGKRAVKPMSEWQLTPGAAYLHYCPNETIDGIAIDETPNFGDDVIVTADFSSTIL SREIDVNRFGVIYAGAQKNIGPAGLTLVIVREDLLGKASVACPSILDYTVLSENDSMFNT PPTFAWYLAGLVFKWLKQQGGVAAMDKINQQKAELLYGVIDNSGFYRNDVAQANRSRMNV PFQLADSALDKLFLEESFAAGLHALKGHRVVGGMRASIYNAMPLDGVKTLTDFMLDFERR HG		1. Cofactor and Prosthetic Group Biosynthesis
para-aminobenzoate synthase component I	pabB	pabB	5	15	3	2	MLSPAIITLPWRPDAAEHYFAPLSALPWAMLLHSGFADHPHNRFDILVAAPRATLLTRGE QTWVDDGETVVVSAEDPLQLLQQQLDRQPFTPQPHDDLPFLGGALGLFGYDLGRRFERLP SHAQADIALADMAVGIYDWALIVDHQRQQISLLSYDDPQQRLQWLEAQTPTPGETFALTS AWQSNMSRQQYGEKFRQVQAYLHSGDCYQVNLAQRFQASYVGDEWQAFRQLNAVNRAPFS AFIRLDEGAIFSLSPERFIQLRQGEIQTRPIKGTLPRLDSPLADAQQAEKLANSPKDRAE NLMIVDLMRNDIGRVAVPGSVRVPELFVVEPFPAVHHLVSTITARLPMTLHASDLLRAAF PGGSITGAPKVRAMEIIDELEPQRRNAWCGSIG…		1. Cofactor and Prosthetic Group Biosynthesis
riboflavin synthase subunit alpha	ribC	ribC	5	11	4	4	MFTGIVQGTAKVVSIDDKPNFRTHVVELPAHMLEGLETGASVANNGCCLTVTEINGARIS FDLMKETLRITNLGDIQVGDEVNVERAAKFSDEIGGHLMSGHIMTTAEIVKILTSENNRQ IWFKVQDPTLMKYILYKGFIGIDGISLTVGEVTATRFCVHLIPETLQRTTLGAKKLGDRV NIEIDPQTQAVVDTVERVLAAKEMAAKVNEA		1. Cofactor and Prosthetic Group Biosynthesis
3,4-dihydroxy-2-butanone 4-phosphate synthase	ribB	ribB	5	11	2	5	MNQTLLSSFGTAFERVEHALDALREGRGVMVLDDEDRENEGDMIFAAETMTVEQMALTIR HGSGIVCLCLTEERRKQLDLPMMVENNTSAYGTGFTVTIEAAEGVTTGVSAADRVTTVRA AIADGAKPSDLNRPGHVFPLRAQPGGVLTRGGHTEATIDLVTLAGFKPAGVLCELTNDDG TMARAPECIKFAQQHNMAVVTIEDLVAYRREHERKAS		1. Cofactor and Prosthetic Group Biosynthesis
siroheme synthase	cysG	cysG	4	6	2	1	MRQRDCLLVGGGDVAERKARLLLDAGANVTVNALDFTPQFQVWADSQMLTLVQGEFIPSL LDNCWLAIAATDDETVNQQVSEAAEARRIFCNVVDAPRQASFIMPSIIDRSPLMVAVSSG GTSPVLARLLREKLESILPLHLGQLARYAGHLRARVKQQFATVGERRRFWEKLFVNDRLA QSLANDDRQAVADTTEQLLTEPLEHRGEVVLVGAGPGDAGLLTLKGLQQIQQADVVVYDR LVSDDIMNLVRRDADRVFVGKRSGYHCVPQEEINQILLREAQKGRRVVRLKGGDPFIFGR GGEELETLCEAGIPFSVVPGITAASGCSAYSGIPLTHRDFAQGVRLVTGHLKTGGELDWA NLAVEKQTLVFYMGLNQAPAIREKLIAHGMAED…		1. Cofactor and Prosthetic Group Biosynthesis
4-amino-4-deoxychorismate lyase	pabC	pabC	2	3	2	1	MFLINGVVQDTLAANDRATQFGDGCFTTARIQQGQVALLDAHLQRLQTTCEKLHIPFNDW LTLSEEMQRLARPHAQGVLKVTLTRGVGGRGYSTAGCVSPTRILSFSPFPAHYARWREEG ITLTQSPVPLGRNSWLAGLKHLNRLEQVLIRSHLEQTDADEALVLDSDGWLTECCAANLF WRQGRDVFTPRLDYAGVNGIMRQRCIAQLAPSTFRVVEVTARPETLREADEVLICNALMP LVPVRRWEETTWSSRELYHFLAPLCELSG		1. Cofactor and Prosthetic Group Biosynthesis
erythrose 4-phosphate dehydrogenase	epd	epd	1	23	1	1	MTIRIAINGFGRIGRNVVRALYESGRRAEITVVAINELADAAGIAHLLKYDTSHGRFAWD VRQEREQLFVGDDSIRLLHEPTIAALPWRELAVDVVLDCTGVYGSREHGEAHLQAGAKKV LFSHPGGNDLDATVVYGVNQDELRAGHRIVSNASCTTNCIIPIIKLLDDAYGIESGTVTT IHSAMHDQQVIDAYHPDLRRTRAASQSIIPVDTKLAAGITRIFPQFNDRFEAIAVRVPTI NVTAIDLSVTVKKPVKACEVNQLLQKAAQGAFHGIVDYTELPLVSTDFNHDPHSAIVDGT QTRVSGAHLIKTLVWCDNEWGFANRMLDTTLAMAAIGFRFDA	blastp reveals another annotation, gapA	1. Cofactor and Prosthetic Group Biosynthesis
erythronate-4-phosphate dehydrogenase	pdxB	pdxB	1	12	1	0	MPYARELFSRLGDVQAIPGRPVPADALTDADALMVRSVTRVNEALLAGKAIKFVGTATAG TDHVDQAWLQQAGIGFSAAPGCNAIAVVEYVFSSLLMLAERDGFALRDRTVGIVGVGNVG GRLQKRLEALGIKTLLCDPPRADRGDEGDFRSLEALVQEADVITFHTPLYKEGQYKTLHL ADEALISRLKPGTILINACRGPVVDNAALLKRLEAGQPLSVVLDVWEPEPDLNVELLKRV DIGTAHIAGYTLEGKARGTTQVFEAYSAFIGHPQQVALDTLLPAPEFGRITLHGPLDQPT LKRLVHLVYDVRRDDAPLRKVAGVAGEFDKLRKNYQERREWSSLYVQCSDEQAATLLRQL GFNAVHHPVR		1. Cofactor and Prosthetic Group Biosynthesis
para-aminobenzoate synthase component II	pabA	pabA	0	23	0	0	MILLIDNYDSFTWNLYQYFCELGAEVLVRRNDALTLEEIAALAPEKIVISPGPCTPDEAG ISLAVIRHYAGKTPLLGVCLGHQAIAQAFGATIVRAAQVMHGKTSLIEHNGEGVFQGLNN PLTVTRYHSLVIDPPTLPSEFNVTARSASGEIMGIRHREWDLEGVQFHPESILSEQGHQL LANFLKR	blastp: trpG, guaA, carA	1. Cofactor and Prosthetic Group Biosynthesis
chorismate pyruvate lyase	ubiC	ubiC	0	0	0	0	MSHPALTRLRALRYFAVMPSLPPPLSDWLLLEDSMTQRFEQQGKQVTVTLVNEGYIGRDA LTDEAALLPDEPRYWLREIILNADGEPWLAGRTVAPESTLCGPELALQQLGQTPLGRYLF TSSTLTRDFIEIGRDAALWGRRSRLRLSGKPLLLTELFLPASPLY		1. Cofactor and Prosthetic Group Biosynthesis
thiamine transporter ATP-binding subunit	yabJ	thiQ	1	100	1	1	MLKLNDVTWLYQHLPMRFTLDVARGERIAVLGPSGAGKSTLLNLIAGFLPPASGSLLING EAHNATPPAQRPVSMLFQENNLFNHLTIRQNISLGIHPGLKLNREQQAQVTAIAGQMGID ALLERLPGELSGGQRQRAALARCLVRQQPVLLLDEPFSALDPALRQEILSLVADVCEQQQ LTLLMVSHSVEDAARIAPRSMVVAEGRIVWDGATAELLSGHSSASHLMGISAR	highly conserved motif	2. Transport
thiamine transporter membrane protein	thiP	thiP	1	10	1	1	MATRRQPLNLRGLMPGLFAATLLCAVALAAFLALWFSAPGAGWQSVFSDSYLWHVVRFSF WQASLSALISVGPAIFLARALYRRRFPGRTLLLRLCAMTLILPVLVAVFGILSVYGRQGW LASLFHALGWQWEFSPYGLQGILLAHVFFNMPMATRLLLQALENIPGEQRQIAAQLGMRG YAFFRLVEWPWLRRHIPAVAALIFMLCFASFATVLSLGGGPKATTIELAIYQALSFDYDP ARAAMLALIQMLCCLGLVLLSQRLSKAVAIGVSHVRGWRDPDDRLHSRLSDGLLIGAALL LLLPPLLAVIVDGINRNMLDVLAQPALWQALSTSLRIAIAAGLLSVTLTMMLLWSSRELR ARQRPLAGQAMELSGMLILAMPGIVLATGFFLL…		2. Transport
thiamine transporter substrate binding subunit	tbpA	tbpA	1	0	1	1	MLKKLLPLLALVAMPALAKPVLTVYTYDSFSADWGPGPAVKKAFEAECGCELKFVALEDG VSLLNRLRMEGKNSKADVVLGLDNNLLEAAAQSKLFAKSNVPASAVSVPGGWDNDTFVPY DYGYFAFVYDKNKLANPPKSLKELVEGPQKWRVIYEDPRTSTPGLGLLLWMQKVYGDQAP EAWQKLAAKTVTVTKGWSEAYGLFLKGESDLVLSYTTSPAYHMIEEKKDNYAAANFAEGH YLQVEVAARTAASKQPELAEKFLKFMVSPGFQNAIPTGNWMYPVTKVTLPAGFDTLVKPQ TTLSFTPQQVASERQTWISAWQRAVSR		2. Transport
L-lactate permease	lldP	lldP	0	1	0	0	MNLWQQNYDPAGNIWLSSLIASLPILFFFFALIKLKLKGYIAATWTVAIALVVALLFYKM PVDRALASVVYGFFYGLWPIAWIIIAAVFVYKISVKTGQFDIIRSSILSITPDQRLQMLI VGFSFGAFLEGAAGFGAPVAITAALLVGLGFNPLYAAGLCLIVNTAPVAFGAMGIPILVA GQVTGIDSFAIGQMVGRQLPFLTIIVLFWIMAIMDGWRGIKETWPAVIVAGGSFAIAQYL SSNFLGPELPDIISSLVSLVCLTLFLKRWQPVRIFRFGDLGASQVDMTLARTRYTAGQVI RAWSPFLFLTATVTLWSVPPFKALFAPGGAMYDFVINISVPFLDKMVARMPPVVSAATPY AAVYKFDWLSATGTAILFAALLSIVWLRMKPKD…		2. Transport
putative calcium/sodium:proton antiporter	yrbG	yrbG	0	0	0	0	MLLATALLIIGLLLVVYSADRLVYAASILCRMLAIPPLIIGMTVVSIGTSLPEIMVATAA SLHGQTDLAVGTALGSNITNILLILGLAALLRPFTVHSDILRRELPLMLLVSVLAGLVLY DGQLTRLDGLFLLALALLWLLFTIKIARLAERQGSDSLTREQLAELPREGSLPVALLWLG VAMIVMPMATRMVVDNSTVLANYFAISELTVGLTVVAIGTSLPELATAIAGARKGEDDIA IGNIIGANILNIALVLGLPALIAPGSFATEAFTRDYGVMLLVSLIFAVLCWRRQQQPGRL VGALLVGGFVVWLAMLFWTAPLFVE		2. Transport
chorismate synthase	aroC	aroC	4	8	4	3	MAGNTIGQLFRVTTFGESHGLALGCIVDGVPPGIPLTEADLQHDLDRRRPGTSRYTTQRR EPDQVKILSGVFEGVTTGTSIGLLIENTDQRSQDYGAIKDLFRPGHADYTYEQKYGLRDY RGGGRSSARETAMRVAAGAIAKKYLAAKFGIVIRGCLTQMGDIPLAIKDWDQVEQNPFFC PDPDKIDALDELMRGLKKEGDSIGAKVTVVADGVPPGLGEPVFDRLDADIAHALMSINAV KGVEIGDGFEVVKLRGSENRDEITKAGFQSNHAGGILGGISSGQQIVANIALKPTSSITV PGHTINRFGEEVEMITKGRHDPCVGIRAVPIAEAMLAIVLMDHFMRQRAQNGDVTTTIPR W		3, Tyrosine, Tryptophan, and Phenylalanine Metabolism
3-phosphoshikimate 1-carboxyvinyltransferase	aroA	aroA	4	7	3	2	MESLTLQPIARVEGTVNLPGSKSVSNRALLLAALARGTTVLTNLLDSDDVRHMLNALSAL GVQYTLSADRTRCEVTGNGGPLRSAAALELFLGNAGTAMRPLAAALCLGSNDIVLTGEPR MKERPIGHLVDALRQGGAQIDCLEQENYPPLRLRGGFQGGNVEVDGSVSSQFLTALLMTA PLAPQDTVIVIKGDLVSKPYIDITLHLMKTFGVEVDNQSYQRFVVRGKQQYQSPGDYLVE GDASSASYFLAAGAIKGGTVKVTGIGRNSVQGDIRFADVLEKMGATVTWGDDFIACTHGE LKAVDMDMNHIPDAAMTIATAALFAQGTTTLRNIYNWRVKETDRLFAMATELRKVGAEVE EGEDYIRITPPAKLKYAEIGTYNDHRMAMCFSL…		3, Tyrosine, Tryptophan, and Phenylalanine Metabolism
aldehyde dehydrogenase A	aldA	aldA	1	13	1	0	MYIDGQFVSGRGDGWIDVLNPATEALLSRIPDGTAEEAGLAIDAAERAQPGWEALPAIER AGWLRKIAAGIRQRADEIAGLIVAEGGKIQQLAAVEVAFTADYLDYMAEWARRYEGEIVQ SDRPGENILVFKRALGVTTGILPWNFPFFLIARKLAPALITGNTIVIKPSEFTPNNAIAF AEIVHQVGLPKGVFNLVLGRGETVGQELAGNPKVAMVSMTGSVAAGEKIMAAAAKNITKV CLELGGKAPAIVMDDADLELAVKAVVDSRVINTGQVCNCVERVYVQQGIYDRFVNRLGEA MKAVQFGDPATRDDIAMGPLINAAARDQVAGKVAKAVAQGARVALGGQPLEGKGYFYPPT LLLDVRQGMDIIHEETFGPVLPVVAFSTLDEAL…		4, Cooarbon Metabolism
