# Supplementary material for: Integration of Biomass Formulations of Genome-Scale Metabolic Models with Experimental Data Reveals Universally Essential Cofactors in Prokaryotes
Source: Metab Eng. 2017 Jan;39:200–8. doi: 10.1016/j.ymben.2016.12.002 (PMC5249239; doi:10.1016/j.ymben.2016.12.002)
Supplement: Supplementary file 5 — Supplementary material: Supplementary Datasets 12–17: Supplementary Datasets on the Pipeline to Find Essential Cofactors. [file mmc5.zip › mmc5.xlsx]

## Sheet: 12.Cofactors in GEMs corrected
Supplementary Dataset 12 - Classes of cofactors and respective representatives in genome-scale metabolic models
In column "One representative": 1-YES;0-NO
	NAD			NADP			CoA						FAD			Folates								Vitamin B6			Thiamin(pp)			FMN(H2)			ACP																Biotin
	_nad	_nadh	One representative	_nadp	_nadph	One representative	_coa	_accoa	_succoa	_malcoa	_pmtcoa	One representative	_fad	_fadh2	One representative	_thf	_5mthf	_10fthf	_mlthf	_5fthf	_dhf	_h4mpt	One representative	_pdx	_pydx5p	One representative	_thm	_thmpp	One representative	_fmn	_fmnh2	One representative	_acp	_hedacp	_myrsACP	_octeACP	_hpdACP	_pdACP	_ddcaACP	_hdeACP	_ocdACP	_nonACP	_tdeACP	_decACP	_dmosACP	_dmtaACP	_hpdeACP	One representative	_btn
A.baumanii	1	0	1	1	0	1	1	0	0	0	0	1	1	0	1	1	0	0	0	0	0	0	1	1	0	1	0	0	0	1	0	1	0	1	1	1	1	1	1	1	1	0	0	1	0	0	1	1	0
A.baylyi	1	0	1	1	0	1	1	0	0	0	0	1	1	0	1	1	0	0	0	0	0	0	1	0	1	1	0	1	1	1	0	1	0	0	0	0	0	0	0	0	0	0	0	0	0	0	0	0	0
B.megaterium	1	0	1	1	1	1	0	0	0	0	0	0	0	0	0	0	0	1	0	0	0	0	1	0	0	0	0	0	0	0	0	0	0	0	0	0	0	0	0	0	0	0	0	0	0	0	0	0	0
B.subtilis_09	1	0	1	1	1	1	1	0	0	0	0	1	0	0	0	0	0	1	0	0	0	0	1	0	0	0	0	0	0	0	0	0	0	0	0	0	0	0	0	0	0	0	0	0	0	0	0	0	0
B.subtilis_07	1	0	1	1	1	1	0	0	0	0	0	0	0	0	0	0	0	1	0	0	0	0	1	0	0	0	0	0	0	0	0	0	0	0	0	0	0	0	0	0	0	0	0	0	0	0	0	0	0
B.cuenoti_Bge	1	1	1	1	1	1	1	0	0	0	0	1	1	0	1	0	0	0	0	0	0	0	0	0	0	0	0	0	0	0	0	0	0	0	0	0	0	0	0	0	0	0	0	0	0	0	0	0	0
B.cuenoti_Pam	1	1	1	1	1	1	1	0	0	0	0	1	1	0	1	1	0	0	0	0	0	0	1	0	0	0	0	1	1	0	0	0	0	0	0	0	0	0	0	0	0	0	0	0	0	0	0	0	0
B.aphidicola	1	1	1	1	1	1	1	1	1	0	0	1	1	0	1	1	0	0	0	0	0	0	1	0	0	0	0	1	1	0	1	1	1	0	0	0	0	0	0	0	0	0	0	0	0	0	0	1	1
B.cenocepacia	1	1	1	1	1	1	1	0	1	0	0	1	1	0	1	1	0	0	0	0	1	0	1	0	1	1	0	0	0	1	0	1	0	0	0	0	0	0	0	0	0	0	0	0	0	0	0	0	0
C.salexigens	1	1	1	1	1	1	1	1	1	1	0	1	1	0	1	1	1	1	1	0	0	0	1	0	1	1	0	1	1	0	0	0	0	0	0	0	0	0	0	0	0	0	0	0	0	0	0	0	0
C.acetobutylicum_Senger_08	1	1	1	1	1	1	1	1	0	0	0	1	1	0	1	0	0	0	0	0	0	0	0	0	0	0	0	0	0	0	0	0	0	0	0	0	0	0	0	0	0	0	0	0	0	0	0	0	0
C.acetobutylicum_Lee_08	1	0	1	1	0	1	1	0	0	0	0	1	1	0	1	1	0	0	0	0	0	0	1	0	0	0	0	0	0	1	0	1	0	0	0	0	0	0	0	0	0	0	0	0	0	0	0	0	0
C.beijerinckii	1	0	1	1	0	1	1	0	0	0	0	1	1	0	1	1	0	0	0	0	0	0	1	0	0	0	0	0	0	1	0	1	0	0	0	0	0	0	0	0	0	0	0	0	0	0	0	0	0
C.thermocellum	1	0	1	1	1	1	0	0	0	0	0	0	0	0	0	0	0	0	0	0	0	0	0	0	0	0	0	0	0	0	0	0	0	0	0	0	0	0	0	0	0	0	0	0	0	0	0	0	0
C.glutamicum	0	0	0	0	0	0	0	0	0	0	0	0	0	0	0	0	0	0	0	0	0	0	0	0	0	0	0	0	0	0	0	0	0	0	0	0	0	0	0	0	0	0	0	0	0	0	0	0	0
Cyanothece.sp	1	1	1	1	1	1	1	1	1	0	0	1	1	0	1	0	0	1	1	0	0	0	1	0	0	0	0	0	0	0	0	0	0	0	0	0	0	0	0	0	0	0	0	0	0	0	0	0	0
D.ethenogenes	1	1	1	1	1	1	1	1	1	0	0	1	0	0	0	1	0	0	0	0	0	0	1	0	0	0	0	0	0	0	0	0	0	0	0	0	0	0	0	0	0	0	0	0	0	0	0	0	0
E.coliK12_03	1	1	1	1	1	1	1	1	1	0	0	1	1	0	1	0	1	0	0	0	0	0	1	0	0	0	0	0	0	0	0	0	0	0	0	0	0	0	0	0	0	0	0	0	0	0	0	0	0
E.coliK12_07	1	0	1	1	0	1	1	0	0	0	0	1	1	0	1	1	0	1	1	0	0	0	1	0	1	1	0	1	1	0	0	0	0	0	0	0	0	0	0	0	0	0	0	0	0	0	0	0	0
E.coliK12_11	1	1	1	1	1	1	1	1	1	1	0	1	1	0	1	1	1	1	1	0	0	0	1	0	1	1	0	1	1	0	0	0	0	0	0	0	0	0	0	0	0	0	0	0	0	0	0	0	1
E.coli_W	1	0	1	1	0	1	1	0	0	0	0	1	1	0	1	1	0	1	1	0	0	0	1	0	1	1	0	1	1	0	0	0	0	0	0	0	0	0	0	0	0	0	0	0	0	0	0	0	0
F.tularensis	1	1	1	1	1	1	1	1	1	0	0	1	1	0	1	0	1	0	0	0	0	0	1	0	0	0	0	0	0	0	0	0	0	0	0	0	0	0	0	0	0	0	0	0	0	0	0	0	0
G.metallireducens	1	0	1	0	1	1	0	0	0	0	0	0	0	0	0	0	0	0	0	0	0	0	0	0	0	0	0	0	0	0	0	0	0	0	0	0	0	0	0	0	0	0	0	0	0	0	0	0	0
G.sulfurreducens	1	0	1	0	1	1	0	0	0	0	0	0	0	0	0	0	0	0	0	0	0	0	0	0	0	0	0	0	0	0	0	0	0	0	0	0	0	0	0	0	0	0	0	0	0	0	0	0	0
H.influenzae	1	0	1	1	0	1	1	0	0	0	0	1	1	0	1	0	1	0	0	0	0	0	1	0	0	0	1	0	1	0	0	0	1	0	0	0	0	0	0	0	0	0	0	0	0	0	0	1	1
H.pylori	1	1	1	1	1	1	1	1	1	0	0	1	1	0	1	0	1	0	0	0	0	0	1	0	0	0	1	0	1	0	0	0	0	0	0	0	0	0	0	0	0	0	0	0	0	0	0	0	1
K.vulgare	1	0	1	1	0	1	1	1	0	0	0	1	1	0	1	1	0	0	0	0	0	0	1	0	0	0	0	1	1	0	0	0	0	0	0	0	0	0	0	0	0	0	0	0	0	0	0	0	1
K.pneumoniae	0	0	0	0	0	0	0	0	0	0	0	0	0	0	0	0	0	0	0	0	0	0	0	0	0	0	0	0	0	0	0	0	0	0	0	0	0	0	0	0	0	0	0	0	0	0	0	0	0
L.plantarum	1	0	1	0	0	0	1	0	0	0	0	1	0	0	0	1	0	0	0	0	0	0	1	0	1	1	0	1	1	0	0	0	0	0	0	0	0	0	0	0	0	0	0	0	0	0	0	0	1
L.lactis	0	0	0	0	0	0	0	0	0	0	0	0	0	0	0	0	0	0	0	0	0	0	0	0	0	0	0	0	0	0	0	0	0	0	0	0	0	0	0	0	0	0	0	0	0	0	0	0	0
M.succiniciproducens	1	0	1	1	0	1	1	0	0	0	0	1	1	0	1	1	0	0	0	0	0	0	1	1	0	1	1	0	1	1	0	1	0	0	0	0	0	0	0	0	0	0	0	0	0	0	0	0	0
M.extorquens	1	1	1	1	1	1	1	1	1	0	0	1	1	0	1	1	0	0	0	0	0	1	1	0	1	1	0	1	1	1	0	1	0	0	0	0	0	0	0	0	0	0	0	0	0	0	0	0	1
M.luteus	1	0	1	1	0	1	1	0	0	0	0	1	1	0	1	1	0	0	0	0	0	0	1	0	0	0	0	0	0	1	0	1	1	1	1	1	1	1	0	0	0	0	0	0	0	0	0	1	0
M.tuberculosis_Beste_07	1	0	1	1	0	1	1	0	0	0	1	1	1	0	1	0	0	0	0	0	0	0	0	0	0	0	0	0	0	1	0	1	1	0	0	0	0	0	0	0	0	0	0	0	0	0	0	1	0
M.tuberculosis_Jamshidi_07	0	0	0	0	0	0	0	0	0	0	0	0	0	0	0	0	0	0	0	0	0	0	0	0	0	0	0	0	0	0	0	0	0	0	0	0	0	0	0	0	0	0	0	0	0	0	0	0	0
M.tuberculosis_10	1	0	1	1	0	1	0	0	0	0	0	0	0	0	0	1	0	0	0	0	1	0	1	0	0	0	1	0	1	1	0	1	0	0	0	0	0	0	0	0	0	0	0	0	0	0	0	0	0
M.genitalium	1	0	1	1	0	1	1	0	0	0	0	1	1	0	1	1	0	1	1	0	0	0	1	0	1	1	0	1	1	0	0	0	0	0	0	0	0	0	0	0	0	0	0	0	0	0	0	0	0
M.pneumoniae	0	0	0	1	1	1	1	0	0	0	0	1	1	0	1	0	0	0	0	1	0	0	1	0	1	1	0	1	1	0	0	0	1	0	0	0	0	0	0	0	0	0	0	0	0	0	0	1	0
N.meningitidis_07	0	0	0	0	0	0	0	0	0	0	0	0	0	0	0	0	0	0	0	0	0	0	0	0	0	0	0	0	0	0	0	0	0	0	0	0	0	0	0	0	0	0	0	0	0	0	0	0	0
N.meningitidis_11	1	0	1	1	0	1	1	0	0	0	0	1	1	0	1	1	0	1	1	0	0	0	1	0	1	1	0	1	1	0	0	0	0	0	0	0	0	0	0	0	0	0	0	0	0	0	0	0	0
P.gingivalis	1	1	1	1	1	1	1	1	1	0	0	1	1	0	1	0	1	0	0	0	0	0	1	0	0	0	1	0	1	0	0	0	0	0	0	0	0	0	0	0	0	0	0	0	0	0	0	0	1
P.aeruginosa	1	1	1	1	1	1	1	1	1	0	0	1	1	0	1	0	1	0	0	0	0	0	1	0	0	0	0	0	0	0	0	0	0	0	0	0	0	0	0	0	0	0	0	0	0	0	0	0	0
P.putida_10	1	0	1	1	0	1	1	0	0	0	0	1	1	0	1	1	0	0	0	0	0	0	1	0	0	0	0	0	0	1	0	1	0	0	0	0	0	0	0	0	0	0	0	0	0	0	0	0	0
P.putida_Nogales_08	1	1	1	1	1	1	1	1	1	0	0	1	1	0	1	0	1	0	0	0	0	0	1	0	0	0	0	0	0	0	0	0	0	0	0	0	0	0	0	0	0	0	0	0	0	0	0	0	0
P.putida_Puchalka_08	1	1	1	1	1	1	1	1	1	0	0	1	1	0	1	0	1	0	0	0	0	0	1	0	0	0	0	0	0	0	0	0	0	0	0	0	0	0	0	0	0	0	0	0	0	0	0	0	0
R.eutropha	1	0	1	1	0	1	1	0	0	0	0	1	1	0	1	1	0	0	0	0	0	0	1	1	0	1	1	0	1	1	0	1	0	0	0	0	0	0	0	0	0	0	0	0	0	0	0	0	0
R.spaeroides	1	1	1	1	1	1	1	1	1	0	0	1	1	0	1	0	1	0	0	0	0	0	1	0	1	1	0	1	1	0	0	0	0	0	0	0	0	0	0	0	0	0	0	0	0	0	0	0	0
R.erythtropolis	1	0	1	1	0	1	1	1	0	1	1	1	1	0	1	0	0	0	0	0	0	0	0	0	0	0	1	0	1	1	0	1	0	0	0	0	0	0	0	0	0	0	0	0	0	0	0	0	1
R.ferrireducens	0	1	1	0	1	1	1	0	0	0	0	1	1	0	1	1	0	0	0	0	0	0	1	0	1	1	0	1	1	0	0	0	0	0	0	0	0	0	0	0	0	0	0	0	0	0	0	0	0
S.typhimurium_11	1	1	1	1	1	1	1	1	1	0	0	1	1	0	1	0	1	0	0	0	0	0	1	0	0	0	0	0	0	0	0	0	0	0	0	0	0	0	0	0	0	0	0	0	0	0	0	0	0
S.typhimurium_Raghunathan_09	1	1	1	1	1	1	1	1	1	0	0	1	1	0	1	0	1	0	0	0	0	0	1	0	0	0	0	0	0	0	0	0	0	0	0	0	0	0	0	0	0	0	0	0	0	0	0	0	0
S.typhimurium_Abuoun_09	1	0	1	1	0	1	1	0	0	0	0	1	1	0	1	1	0	1	1	0	0	0	1	0	1	1	0	1	1	0	0	0	0	0	0	0	0	0	0	0	0	0	0	0	0	0	0	0	0
S.oneidensis	1	1	1	1	1	1	1	1	1	0	0	1	1	0	1	0	1	0	0	0	0	0	1	0	0	0	0	0	0	0	0	0	0	0	0	0	0	0	0	0	0	0	0	0	0	0	0	0	0
S.platensis_autotrophy	0	0	0	0	0	0	0	0	0	0	0	0	0	0	0	0	0	0	0	0	0	0	0	0	0	0	0	0	0	0	0	0	0	0	0	0	0	0	0	0	0	0	0	0	0	0	0	0	0
S.aureus_Becker_05	1	0	1	1	0	1	0	0	0	0	0	0	1	0	1	1	0	1	1	0	0	0	1	0	0	0	1	0	1	0	0	0	0	0	0	0	0	0	0	0	0	0	0	0	0	0	0	0	0
S.aureus_Heinemann_05	1	1	1	1	1	1	1	1	1	0	0	1	1	0	1	0	0	0	0	0	0	0	0	0	0	0	0	0	0	0	0	0	0	0	0	0	0	0	0	0	0	0	0	0	0	0	0	0	0
S.coelicolor_10	1	0	1	1	0	1	1	0	0	0	0	1	1	0	1	1	0	0	0	0	0	0	1	0	0	0	0	0	0	1	0	1	1	1	1	1	1	1	0	0	0	0	0	0	0	0	0	1	0
S.coelicolor_05	1	0	1	1	0	1	1	0	0	0	0	1	1	0	1	1	0	0	0	0	0	0	1	0	0	0	0	0	0	1	0	1	1	1	1	1	1	1	0	0	0	0	0	0	0	0	0	1	0
Synechocystis.sp_autotrophy_11	1	1	1	1	1	1	1	1	1	1	0	1	1	0	1	1	1	1	1	0	0	0	1	0	0	0	0	0	0	0	0	0	0	0	0	0	0	0	0	0	0	0	0	0	0	0	0	0	0
Synechocystis.sp_10	0	0	0	0	0	0	0	0	0	0	0	0	0	0	0	0	0	0	0	0	0	0	0	0	0	0	0	0	0	0	0	0	0	0	0	0	0	0	0	0	0	0	0	0	0	0	0	0	0
T.maritima	1	1	1	1	1	1	1	1	1	0	0	1	1	0	1	0	1	0	0	0	0	0	1	0	0	0	0	0	0	0	0	0	0	0	0	0	0	0	0	0	0	0	0	0	1	1	0	1	0
V.vulnificus	1	0	1	1	0	1	1	0	0	0	0	1	1	0	1	1	0	0	0	0	0	0	1	1	0	1	0	0	0	1	0	1	0	0	0	0	0	0	0	0	0	0	0	0	0	0	0	0	0
Y.pestis_09	1	1	1	1	1	1	1	1	1	0	0	1	1	0	1	0	1	0	0	0	0	0	1	0	0	0	0	0	0	0	0	0	0	0	0	0	0	0	0	0	0	0	0	0	0	0	0	0	0
Y.pestis_11_25dg	1	1	1	1	1	1	1	1	1	0	0	1	1	0	1	0	1	0	0	0	0	0	1	0	0	0	0	0	0	0	0	0	0	0	0	0	0	0	0	0	0	0	0	0	0	0	0	0	0
Z.mobilis_11	1	0	1	1	0	1	1	0	0	0	0	1	1	0	1	1	0	0	0	0	0	0	1	0	0	0	0	0	0	1	0	1	1	1	1	1	0	0	1	1	1	1	1	0	0	0	0	1	0
Z.mobilis_10	1	0	1	1	0	1	1	0	0	0	0	1	1	0	1	1	0	0	0	0	0	0	1	0	0	0	0	0	0	1	0	1	1	1	1	1	0	0	1	1	1	1	1	0	0	0	0	1	0
X.campestris	0	1	1	0	1	1	0	1	1	0	0	1	0	1	1	0	1	0	0	0	0	0	1	0	0	0	0	0	0	0	0	0	0	0	0	0	0	0	0	0	0	0	0	0	0	0	0	0	0
M.barkeri	1	1	1	1	1	1	1	1	1	0	0	1	0	0	0	1	0	0	0	0	0	0	1	0	0	0	0	0	0	0	0	0	0	0	0	0	0	0	0	0	0	0	0	0	0	0	0	0	0
M.acetivorans_11	1	1	1	1	1	1	1	1	1	0	0	1	0	0	0	1	0	0	0	0	0	0	1	0	0	0	0	0	0	0	0	0	0	0	0	0	0	0	0	0	0	0	0	0	0	0	0	0	0
M.acetivorans_12	1	1	1	1	1	1	1	1	1	0	0	1	0	0	0	1	0	0	0	0	0	0	1	0	0	0	0	0	0	0	0	0	0	0	0	0	0	0	0	0	0	0	0	0	0	0	0	0	0
N.pharaonis	1	0	1	1	0	1	1	0	0	0	0	1	1	0	1	1	0	1	1	0	0	0	1	0	0	0	0	0	0	0	0	0	0	0	0	0	0	0	0	0	0	0	0	0	0	0	0	0	0
Total Zeros			8			8						14			19								15			53			47			52																60
% GEMs including this cofactor/class			88.7324			88.7324						80.2817			73.2394								78.8732			25.3521			33.8028			26.7606																15.493
[truncated: 36 more columns]

## Sheet: 13.Metacyc Raw data
Supplementary Dataset 13 - Cofactors and associated genes in the respective biosynthetic pathway in Metacyc.
Cofactor/Class	Gene name	Protein name
CoA	coaA	pantothenate kinase
	coaD	phosphopantetheine adenylyltransferase
	coaE	dephospho-CoA kinase
	dfp	phosphopantothenoylcysteine decarboxylase/phosphopantothenate synthase
	panD	aspartate alpha-decarboxylase
	panE	2-dehydropantoate 2-reductase
	panC	pantoate--beta-alanine ligase
	panB	3-methyl-2-oxobutanoate hydroxymethyltransferase
Folates	folP	dihydropteroate synthase
	folA	dihydrofolate reductase
	folK	6-hydroxymethyl-7,8-dihydropterin pyrophosphokinase
	folE	GTP cyclohydrolase I (monomer)
	pabC	aminodeoxychorismate lyase
	PabB	para-aminobenzoate synthase component I
	PabA	para-aminobenzoate synthase glutamine amidotransferase component II
	metF	5,10-methylenetetrahydrofolate reductase
	folC	bifunctional folylpolyglutamate synthetase / dihydrofolate synthetase
	folB	dihydroneopterin aldolase
	nudB	dihydroneopterin triphosphate pyrophosphohydrolase
	folEA	GTP cyclohydrolase I
	folD	5,10-methylene-tetrahydrofolate dehydrogenase/ 5,10-methylene-tetrahydrofolate cyclohydrolase
Flavins	ribF	bifunctional riboflavin kinase / FMN adenylyltransferase
	ribC	riboflavin synthase
	ribE	6,7-dimethyl-8-ribityllumazine synthase
	ribB	3,4-dihydroxy-2-butanone 4-phosphate synthase
	ribD	fused diaminohydroxyphosphoribosylaminopyrimidine deaminase / 5-amino-6-(5-phosphoribosylamino)uracil reductase
	ribA	GTP cyclohydrolase II
	yigB	5-amino-6-(5-phospho-D-ribitylamino)uracil phosphatase
	ybjI	5-amino-6-(5-phospho-D-ribitylamino)uracil phosphatase
	RFK	riboflavin kinase
	arfA	GTP cyclohydrolase III (gch3)
	arfB	2-amino-5-formylamino-6-ribosylaminopyrimidin-4(3H)-one 5'-monophosphate deformylase
	arfC	pyrimidine nucleotide reductase
	ribH	6,7-dimethyl-8-ribityllumazine synthase
	ribL	FAD synthase
Thiamine	thiC	HMP-P synthase
	thiF	ThiS adenylyltransferase
	thiH	tyrosine lyase
	thiG	thiazole synthase
	thiL	thiamin monophosphate kinase
	thiD	hydroxymethylpyrimidine kinase / phosphohydroxymethylpyrimidine kinase
	thiM	hydroxyethylthiazole kinase
	thiE	thiamine phosphate synthase
	thiI	thiamine biosynthesis/tRNA modification protein
	thiK	thiamin kinase
	thiN	thiamin pyrophosphokinase
	rsgA	ribosome small subunit-dependent GTPase
	dxs	1-deoxyxylulose-5-phosphate synthase
	thiO	glycine oxidase monomer
	thiS	sulfur carrier protein
SAM	metK/metX	methionine adenosyltransferase
Biotin	birA	bifunctional biotin-[acetyl-CoA-carboxylase] ligase and transcriptional repressor
	bioC	malonyl-[acp] methyltransferase/biotin synthesis protein
	fabG	3-oxoacyl-[acyl-carrier-protein] reductase subunit
	bioD	dethiobiotin synthetase monomer
	bioB	biotin synthase monomer
	bioA	adenosylmethionine-8-amino-7-oxononanoate aminotransferase monomer
	bioF	8-amino-7-oxononanoate synthase monomer
	bioH	pimeloyl-[acp] methyl ester esterase
	fabI	enoyl-[acyl-carrier-protein] reductase subunit
	bioK	lysine-8-amino-7-oxononanoate aminotransferase
	bioI	pimeloyl-[acp] synthase
Pyridoxal-5-p	pdxH	pyridoxine 5'-phosphate oxidase / pyridoxamine 5'-phosphate oxidase
	epd	erythrose 4-phosphate dehydrogenase
	dxs	1-deoxyxylulose-5-phosphate synthase
	pdxJ	pyridoxine 5'-phosphate synthase
	pdxB	erythronate-4-phosphate dehydrogenase
	pdxA	4-hydroxy-L-threonine phosphate dehydrogenase
	pdxK	pyridoxamine kinase / hydroxymethylpyrimidine kinase / pyridoxal kinase
	serC	3-phosphoserine aminotransferase / phosphohydroxythreonine aminotransferase
	pdxY	pyridoxal kinase
	pdxT	pyridoxal 5'-phosphate synthase PdxT glutamine amidotransferase subunit
	pdxS	pyridoxal 5'-phosphate synthase complex PdxS synthase subunit
Polyamines	speA	arginine decarboxylase, biosynthetic
	speB	agmatinase
	speC	ornithine decarboxylase, biosynthetic
	speF	ornithine decarboxylase, degradative
	speD	adenosylmethionine decarboxylase, proenzyme
	speE	spermidine synthase
	aguA	agmatine deiminase
	aguB	N-carbamoylputrescine amidohydrolase
Porphyrins	hemA	glutamyl-tRNA reductase (Ecoli); 5-aminolevulinate synthase (Rhodobacter)
	hemB	porphobilinogen synthase
	hemC	hydroxymethylbilane synthase
	hemD	uroporphyrinogen III synthase
	hemE	uroporphyrinogen decarboxylase
	hemF	coproporphyrinogen III oxidase
	hemG	protoporphyrinogen oxidase
	hemH	ferrochelatase
	prmC/hemK	protein-(glutamine-N5) methyltransferase
	hemL	glutamate-1-semialdehyde aminotransferase
	hemN	coproporphyrinogen III dehydrogenase
	hemY	protoporphyrinogen oxidase
	cyoE	heme O synthase					,
Ubiquinone	idi	isopentenyl diphosphate isomerase
	ispB	octaprenyl diphosphate synthase
	ubiC	chorismate lyase
	ubiF	2-octaprenyl-3-methyl-6-methoxy-1,4-benzoquinone hydroxylase
	ubiE	bifunctional 2-octaprenyl-6-methoxy-1,4-benzoquinone methylase and S-adenosylmethionine:2-DMK methyltransferase
	ubiH	2-octaprenyl-6-methoxyphenol hydroxylase
	ubiG	ifunctional 3-demethylubiquinone-8 3-O-methyltransferase and 2-octaprenyl-6-hydroxyphenol methylase
	ubiI	2-octaprenylphenol hydroxylase
	ubiB	2-polyprenylphenol 6-hydroxylase
	ubiD	3-octaprenyl-4-hydroxybenzoate carboxy-lyase monomer
	ubiX	3-octaprenyl-4-hydroxybenzoate decarboxylase together with UbiG
	ubiA	4-hydroxybenzoate octaprenyltransferase
	dxs	1-deoxyxylulose-5-phosphate synthase
	dxr	1-deoxy-D-xylulose 5-phosphate reductoisomerase
	ispG/gcpE	1-hydroxy-2-methyl-2-(E)-butenyl 4-diphosphate synthase
	ispH/lytB	1-hydroxy-2-methyl-2-(E)-butenyl 4-diphosphate reductase
	ispD	4-diphosphocytidyl-2C-methyl-D-erythritol synthetase monomer
	ispE	4-diphosphocytidyl-2-C-methylerythritol kinase
	ispF	2-C-methyl-D-erythritol 2,4-cyclodiphosphate synthase monomer
Menaquinone	menE	o-succinylbenzoate-CoA ligase
	menC	o-succinylbenzoate synthase
	menF	isochorismate synthase
	menD	2-succinyl-5-enolpyruvyl-6-hydroxy-3-cyclohexene-1-carboxylate synthase
	menH	(1R,6R)-2-succinyl-6-hydroxy-2,4-cyclohexadiene-1-carboxylate synthase
	menB	naphthoyl-CoA synthase
	menI	1,4-dihydroxy-2-naphthoyl-CoA thioesterase
	ubiE	bifunctional 2-octaprenyl-6-methoxy-1,4-benzoquinone methylase and S-adenosylmethionine:2-DMK methyltransferase
	menA	1,4-dihydroxy-2-naphthoate octaprenyltransferase
Dinucleotides	nadA	quinolinate synthase
	nadB	L-aspartate oxidase
	nadC	quinolinate phosphoribosyltransferase (decarboxylating) monomer
	nadD	nicotinate-mononucleotide adenylyltransferase
	nadE	NAD synthetase, NH3-dependent
	nadF	NAD kinase
	nadK/yfjB/yfjE	NAD kinase
	nadM	nicotinamide mononucleotide adenylyltransferase
	nadN	NAD pyrophosphatase
	nadR	nicotinamide mononucleotide adenylyltransferase / ribosylnicotineamide kinase
	nadV	nicotinamide phosphoribosyltransferase
	feaB	phenylacetaldehyde dehydrogenase
	pncB	nicotinate phosphoribosyltransferase	not in Metacyc
	ppnK	inorganic polyphosphate/ATP-NAD kinase
	phnN	ribose 1,5-bisphosphokinase
UDP-N-acetyl-D-glucosamine	glmS	L-glutamine:D-fructose-6-phosphate aminotransferase
	glmM/mrsA	phosphoglucosamine mutase
	glmU	fused N-acetylglucosamine-1-phosphate uridyltransferase and glucosamine-1-phosphate acetyltransferase
	nagB/glmD	glucosamine-6-phosphate deaminase
	glmR	glucosamine-6-phosphate sensitive transcriptional repressor of lipopolysaccharide biosyntheis GlmR
ACP	acpS	holo-[acyl-carrier-protein] synthase
	acpT	holo-[acyl carrier protein] synthase 2
	acpH	acyl carrier protein phosphodiesterase
	acpP/acpM/acpA	apo-[acyl carrier protein]
	acpD	acyl carrier protein phosphodiesterase
Adocbl (no GO from Metacyc. Microbes Environ. Mar 2013; 28(1): 153–155.)	cob[]
	cobalamin
	adenosyl-cobalamin
	Cobyric acid
Lipoate	lipA	lipoate synthase	lipoic, lipoate, lipoyl
	lipB	lipoyl(octanoyl) transferase
	lplA	lipoyl-protein ligase A
F420	mtd	F420-dependent methylene-H4MPT dehydrogenase
	cofC	2-phospho-L-lactate guanylyltransferase
	cofD	LPPG:Fo 2-phospho-L-lactate transferase
	cofF	γ-F420-2:α-L-glutamate ligase
	cofG	Polypeptide: 7,8-didemethyl-8-hydroxy-5-deazariboflavin synthase subunit 1
	cofH	Polypeptide: 7,8-didemethyl-8-hydroxy-5-deazariboflavin synthase subunit 2
	fbiC	7,8-didemethyl-8-hydroxy-5-deazariboflavin synthase
	cofE	F420-0--gamma-glutamyl ligase
	frcD	coenzyme F420-reducing hydrogenase subunit delta

## Sheet: 14.DEGxannotation_biosynthesis
Supplementary Dataset 14 - Cofactors (or classes of cofactors) in biosynthetic pathways of Metacyc mapped to essential biosynthetic genes in DEG
Green - Final Values; Grey - individual columns that were merged, before merging (different specificity in the nomenclature, same gene in the biosynthetic pathway of more than one cofactor).
	Folates	CoA	NAD	Porphyrins	Biotin	UDP-GlcNAc	SAM	ACP	Lipoate	B12	Polyamines	F420	Thiamine corrected	Quinones corrected	PYDX5P corrected	Flavins corrected	Quinones	Ubiquinone	Menaquinone	Quinones, PYDX5P, Thiamine	Thiamine, PYDX5P	Molydopterin, Thiamin	Thiamine	PYDX5P	Riboflavin	Flavins
Acinetobacter baylyi ADP1	12	6	6	10	8	3	1	1	1	0	0	0	1	1	1	1	2	11	0	1	0	1	6	5	4	1
Mycobacterium tuberculosis II	8	7	6	11	5	4	1	1	2	1	0	1	1	1	1	1	1	5	5	2	0	0	7	1	2	3
Shewanella oneidensis	9	4	3	7	5	5	1	1	0	0	0	0	1	1	1	1	3	12	0	1	0	0	3	2	1	3
Mycobacterium tuberculosis	7	6	5	7	1	4	1	1	2	2	0	0	1	1	1	1	1	3	3	1	0	0	7	1	2	4
Mycobacterium tuberculosis III	6	6	4	10	2	4	1	0	2	1	0	1	1	1	1	1	1	4	4	2	0	0	6	1	2	1
Escherichia coli MG1655 I	6	5	2	8	3	3	1	2	1	0	0	0	1	1	1	1	4	10	1	1	0	0	1	1	1	7
Salmonella enterica s T	7	5	3	8	3	3	1	2	0	0	0	0	1	1	1	1	3	11	0	1	0	0	0	1	1	7
Salmonella enterica s T2	7	5	3	8	3	3	1	2	0	0	0	0	1	1	1	1	3	11	0	1	0	0	0	1	1	7
Francisella novicida U112	6	2	1	9	4	4	1	1	3	0	0	0	1	1	1	1	3	12	0	1	0	0	1	1	1	1
Salmonella enterica s T SL	7	5	1	6	4	3	1	2	2	0	0	0	1	1	1	1	3	7	0	1	0	0	0	0	1	7
Escherichia coli MG1655 II	7	3	3	7	3	3	1	2	0	0	0	0	1	1	1	1	1	9	0	1	0	0	1	0	1	7
Burkholderia thailandensis	4	6	3	6	2	4	1	1	1	0	1	0	1	1	1	1	3	7	0	1	0	0	1	2	2	1
Caulobacter crescentus	3	6	4	5	1	3	1	2	2	1	3	0	1	1	1	1	3	2	0	1	1	0	3	3	0	1
Sphingomonas wittichii	4	5	4	4	4	2	1	2	1	0	1	0	1	1	1	1	3	3	0	0	0	0	2	3	1	3
Vibrio cholerae	6	6	2	5	3	2	1	2	0	0	0	0	1	1	1	1	1	4	0	0	0	0	1	3	1	2
Burkholderia pseudomallei	6	2	3	5	2	4	1	0	1	0	0	0	1	1	1	1	1	6	0	0	0	0	3	3	0	1
ARchaea_Methanococcus	1	1	6	6	0	1	1	0	0	7	3	3	1	1	1	1	0	2	0	0	0	0	5	1	0	1
Haemophilus influenzae Rd KW20	3	2	2	3	6	2	0	1	1	0	0	0	1	1	1	1	1	5	4	1	0	0	3	1	1	1
Pseudomonas aeruginosa UCBPP	6	4	0	6	1	1	0	1	2	0	0	0	1	1	1	1	3	5	0	1	0	0	1	1	1	2
Bacillus subtilis 168	4	1	4	0	2	1	1	2	0	0	0	0	1	1	1	0	4	4	7	1	0	0	0	0	0	0
Bacteroides fragilis 638R	5	6	3	1	2	0	2	1	0	0	2	0	1	1	1	1	0	0	0	1	0	0	4	2	0	1
Porphyromonas gingivalis	4	3	4	1	0	1	2	1	0	0	0	0	1	1	1	1	1	3	0	0	0	0	3	3	0	4
Staphylococcus aureus NCTC	6	4	4	0	1	3	1	2	0	0	0	0	0	1	0	1	0	1	1	0	0	0	0	0	0	1
Streptococcus sanguinis	5	2	3	0	2	4	1	2	0	1	0	0	0	0	0	1	0	0	0	0	0	0	0	0	0	1
Campylobacter jejuni	3	1	2	1	0	1	0	3	0	0	0	0	1	1	0	0	3	3	0	0	0	0	3	0	0	0
Streptococcus pneumoniae	6	4	2	0	2	1	1	1	0	0	0	0	1	1	0	0	0	1	0	0	0	0	1	0	0	0
Helicobacter pylori 26695	3	4	0	1	2	0	1	1	0	0	0	0	0	1	1	1	1	2	0	0	0	0	0	1	0	2
Bacteroides thetaiotaomicron	2	4	3	0	0	0	1	0	0	0	0	0	1	1	0	1	0	1	0	0	0	0	1	0	4	1
Mycoplasma genitalium	5	0	4	0	0	0	1	1	1	0	0	0	1	0	0	1	0	0	0	0	0	0	1	0	0	2
Mycoplasma pulmonis	4	0	3	1	0	0	1	3	0	0	0	0	1	0	0	1	0	0	0	0	0	0	1	0	0	1
Salmonella typhimurium LT2	3	1	0	3	2	1	1	0	0	0	0	0	1	1	1	0	0	0	1	1	0	0	0	1	0	0
Staphylococcus aureus N315	1	0	1	2	2	1	1	0	1	0	0	0	0	1	0	0	1	0	1	0	0	0	0	0	0	0
Pseudomonas aeruginosa PAO1	0	0	0	0	1	0	0	0	0	0	0	0	0	0	0	0	0	0	0	0	0	0	0	0	0	0
Salmonella enterica s T 14	0	0	0	0	0	0	0	0	0	0	0	0	0	0	0	0	0	0	0	0	0	0	0	0	0	0
Total Zeros	2	5	5	8	7	7	5	8	19	28	29	31	6	5	10	7	11	8	25	16	33	33	11	13	17	7
% datasets including an essential biosynthetic gene for this cofactor/class	94.1176	85.2941	85.2941	76.4706	79.4118	79.4118	85.2941	76.4706	44.1176	17.6471	14.7059	8.82353	82.3529	85.2941	70.5882	79.4118	67.6471	76.4706	26.4706	52.9412	2.94118	2.94118	67.6471	61.7647	50	79.4118

## Sheet: 15.BRENDA_RAW_DATA
Supplementary Dataset 15 - Complete E.C. numbers and associated cofactors for prokaryotes in BRENDA
EcNumber	Cofactor
1.1.1.1	NAD+
1.1.1.1	NADH
1.1.1.1	NADP+
1.1.1.1	NADPH
1.1.1.10	NAD+
1.1.1.100	NADP+
1.1.1.100	NADPH
1.1.1.103	3-acetyl-pyridine adenine dinucleotide
1.1.1.103	NAD+
1.1.1.103	NADH
1.1.1.103	nicotinamide guanine dinucleotide
1.1.1.103	thionicotinamide-NAD+
1.1.1.106	NAD+
1.1.1.107	NAD+
1.1.1.107	NADP+
1.1.1.108	NAD+
1.1.1.11	NAD+
1.1.1.11	NADH
1.1.1.11	NADP+
1.1.1.110	NAD+
1.1.1.111	NAD(P)+
1.1.1.114	NAD+
1.1.1.116	NAD+
1.1.1.116	NADP+
1.1.1.117	NAD+
1.1.1.117	NADP+
1.1.1.118	NAD+
1.1.1.118	NADP+
1.1.1.119	NAD+
1.1.1.119	NADP+
1.1.1.119	NADPH
1.1.1.120	NADP+
1.1.1.121	NAD+
1.1.1.121	NADP+
1.1.1.122	NAD+
1.1.1.122	NADP+
1.1.1.122	NADPH
1.1.1.123	NADH
1.1.1.123	NADPH
1.1.1.124	NADH
1.1.1.124	NADPH
1.1.1.125	NAD+
1.1.1.126	NADH
1.1.1.126	NADPH
1.1.1.127	NAD+
1.1.1.127	NADH
1.1.1.127	NADP+
1.1.1.127	NADPH
1.1.1.129	NAD+
1.1.1.130	NADH
1.1.1.130	NADPH
1.1.1.131	NADPH
1.1.1.132	NAD+
1.1.1.132	NADH
1.1.1.133	NAD+
1.1.1.133	NADH
1.1.1.133	NADP+
1.1.1.133	NADPH
1.1.1.134	NADPH
1.1.1.135	NAD(P)H
1.1.1.135	NADH
1.1.1.135	NADPH
1.1.1.136	NAD+
1.1.1.136	NADP+
1.1.1.137	NAD+
1.1.1.137	NADH
1.1.1.137	NADP+
1.1.1.137	NADPH
1.1.1.138	NAD(P)+
1.1.1.138	NAD(P)H
1.1.1.138	NADP+
1.1.1.138	NADPH
1.1.1.14	NAD+
1.1.1.14	NADH
1.1.1.14	NADP+
1.1.1.140	NAD+
1.1.1.140	NADH
1.1.1.144	NAD+
1.1.1.144	NADH
1.1.1.145	NAD+
1.1.1.146	NADP+
1.1.1.146	NADPH
1.1.1.148	NADP+
1.1.1.149	NAD+
1.1.1.149	NADH
1.1.1.149	NADPH
1.1.1.15	NAD+
1.1.1.152	NAD+
1.1.1.153	NADPH
1.1.1.154	NADH
1.1.1.156	NADPH
1.1.1.157	NAD(P)H
1.1.1.157	NAD+
1.1.1.157	NADH
1.1.1.157	NADP+
1.1.1.157	NADPH
1.1.1.159	NAD+
1.1.1.159	NADH
1.1.1.159	NADP+
1.1.1.159	thio-NAD+
1.1.1.16	NAD+
1.1.1.16	NADH
1.1.1.163	NAD+
1.1.1.164	NAD+
1.1.1.164	NADP+
1.1.1.166	NAD+
1.1.1.169	3'-NADPH
1.1.1.169	alpha-NADPH
1.1.1.169	beta-NADPH
1.1.1.169	NADH
1.1.1.169	NADP+
1.1.1.169	NADPH
1.1.1.169	thio-NADPH
1.1.1.17	NAD+
1.1.1.17	NADH
1.1.1.17	NADPH
1.1.1.173	NAD(P)+
1.1.1.173	NAD(P)H
1.1.1.174	NAD+
1.1.1.175	NAD(P)+
1.1.1.175	NAD+
1.1.1.175	NADH
1.1.1.176	NAD+
1.1.1.176	NADP+
1.1.1.176	NADPH
1.1.1.177	NADP+
1.1.1.177	NADPH
1.1.1.178	NAD+
1.1.1.179	NAD+
1.1.1.179	NADP+
1.1.1.18	NAD+
1.1.1.18	NADH
1.1.1.18	NADP+
1.1.1.184	NADP+
1.1.1.184	NADPH
1.1.1.185	NAD+
1.1.1.185	NADH
1.1.1.187	NADH
1.1.1.187	NADPH
1.1.1.192	NAD+
1.1.1.192	NADH
1.1.1.192	NADP+
1.1.1.192	NADPH
1.1.1.193	NADH
1.1.1.193	NADPH
1.1.1.195	NAD+
1.1.1.195	NADH
1.1.1.195	NADP+
1.1.1.195	NADPH
1.1.1.2	NAD+
1.1.1.2	NADH
1.1.1.2	NADP+
1.1.1.2	NADPH
1.1.1.201	NADP+
1.1.1.202	NAD+
1.1.1.202	NADH
1.1.1.202	NADPH
1.1.1.203	NAD+
1.1.1.205	acetylpyridine-NAD+
1.1.1.205	NAD+
1.1.1.205	NADP+
1.1.1.205	thiazole-4-carboxamide adenine dinucleotide
1.1.1.205	thionicotinamide-NAD+
1.1.1.206	NADP+
1.1.1.21	NADPH
1.1.1.213	NAD(P)H
1.1.1.213	NAD+
1.1.1.213	NADH
1.1.1.214	NADPH
1.1.1.215	cytochrome c
1.1.1.215	FAD
1.1.1.215	NADH
1.1.1.215	NADP+
1.1.1.215	NADPH
1.1.1.218	NAD(P)H
1.1.1.218	NADP+
1.1.1.22	3-acetylpyridine adenine dinucleotide
1.1.1.22	NAD+
1.1.1.22	NADH
1.1.1.221	NAD+
1.1.1.226	NAD+
1.1.1.226	NADH
1.1.1.23	NAD+
1.1.1.230	NADP+
1.1.1.230	NADPH
1.1.1.233	NAD+
1.1.1.235	NADH
1.1.1.235	NADPH
1.1.1.238	NADP+
1.1.1.238	NADPH
1.1.1.239	NAD+
1.1.1.24	NAD+
1.1.1.24	NADH
1.1.1.240	NAD+
1.1.1.241	NAD+
1.1.1.241	NADP+
1.1.1.243	NAD+
1.1.1.243	NADP+
1.1.1.244	NAD+
1.1.1.244	NADH
1.1.1.245	NAD+
1.1.1.245	NADH
1.1.1.245	NADP+
1.1.1.25	NAD(P)+
1.1.1.25	NAD(P)H
1.1.1.25	NAD+
1.1.1.25	NADH
1.1.1.25	NADP+
1.1.1.25	NADPH
1.1.1.250	NAD+
1.1.1.250	NADH
1.1.1.254	NAD+
1.1.1.257	NAD+
1.1.1.257	NADP+
1.1.1.258	NAD+
1.1.1.259	CoA
1.1.1.259	NAD+
1.1.1.26	NAD+
1.1.1.26	NADH
1.1.1.260	NADH
1.1.1.260	NADPH
1.1.1.261	NAD(P)H
1.1.1.261	NAD+
1.1.1.261	NADH
1.1.1.261	NADP+
1.1.1.261	NADPH
1.1.1.262	NAD(P)+
1.1.1.262	NAD+
1.1.1.263	NAD(P)H
1.1.1.263	NADPH
1.1.1.264	NADH
1.1.1.264	NADPH
1.1.1.266	NADP+
1.1.1.267	NAD+
1.1.1.267	NADH
1.1.1.267	NADP+
1.1.1.267	NADPH
1.1.1.268	2-mercaptoethanesulfonate
1.1.1.268	NAD+
1.1.1.268	NADH
1.1.1.269	2-mercaptoethanesulfonate
1.1.1.269	NAD+
1.1.1.27	FMN
1.1.1.27	NAD+
1.1.1.27	NADH
1.1.1.27	NADP+
1.1.1.27	NADPH
1.1.1.271	NADH
1.1.1.271	NADP+
1.1.1.271	NADPH
1.1.1.272	NADH
1.1.1.272	NADPH
1.1.1.274	NADH
1.1.1.274	NADP+
1.1.1.274	NADPH
1.1.1.275	NAD+
1.1.1.276	NAD+
1.1.1.276	NADP+
1.1.1.28	FAD
1.1.1.28	NAD+
1.1.1.28	NADH
1.1.1.280	NADPH
1.1.1.281	NAD+
1.1.1.281	NADH
1.1.1.281	NADP+
1.1.1.281	NADPH
1.1.1.282	3-acetylpyridine adenine dinucleotide
1.1.1.282	NAD(P)+
1.1.1.282	NAD+
1.1.1.282	NADH
1.1.1.282	NADP+
1.1.1.282	NADPH
1.1.1.282	nicotinamide 1,N6-ethenoadenine dinucleotide
1.1.1.282	nicotinamide hypoxanthine dinucleotide
1.1.1.283	NADPH
1.1.1.284	NAD+
1.1.1.284	NADH
1.1.1.284	NADP+
1.1.1.286	NAD+
1.1.1.287	NADH
1.1.1.287	NADP+
1.1.1.287	NADPH
1.1.1.289	FAD
1.1.1.289	NADP+
1.1.1.289	NADPH
1.1.1.29	NADH
1.1.1.29	NADPH
1.1.1.290	NAD+
1.1.1.290	NADH
1.1.1.291	NAD+
1.1.1.291	NADH
1.1.1.292	NADH
1.1.1.292	NADP+
1.1.1.292	NADPH
1.1.1.298	NAD+
1.1.1.298	NADH
1.1.1.298	NADP+
1.1.1.298	NADPH
1.1.1.299	NAD+
1.1.1.299	NADH
1.1.1.299	NADP+
1.1.1.299	NADPH
1.1.1.3	NADP+
1.1.1.3	NADPH
1.1.1.30	NAD+
1.1.1.30	NADH
1.1.1.30	NADP+
1.1.1.301	NAD+
1.1.1.301	NADH
1.1.1.301	NADP+
1.1.1.301	NADPH
1.1.1.302	NADH
1.1.1.302	NADPH
1.1.1.303	NAD+
1.1.1.303	NADH
1.1.1.304	NAD+
1.1.1.304	NADH
1.1.1.304	NADPH
1.1.1.305	NAD+
1.1.1.305	NADH
1.1.1.306	1-O-(2'-[N-acetyl-L-cysteinyl]amido-2'-deoxy-alpha-D-glucopyranosyl)-D-myo-inositol
1.1.1.306	NAD+
1.1.1.307	NAD+
1.1.1.307	NADH
1.1.1.307	NADPH
1.1.1.308	NAD+
1.1.1.309	NADH
1.1.1.309	NADPH
1.1.1.31	NAD(P)+
1.1.1.31	NAD+
1.1.1.31	NADH
1.1.1.31	NADP+
1.1.1.31	NADPH
1.1.1.311	NAD+
1.1.1.311	NADH
1.1.1.312	NAD+
1.1.1.312	NADP+
1.1.1.313	NADPH
1.1.1.320	NADP+
1.1.1.320	NADPH
1.1.1.321	NADP+
1.1.1.321	NADPH
1.1.1.325	NADPH
1.1.1.327	NAD+
1.1.1.328	FMN
1.1.1.328	NADH
1.1.1.328	NADPH
1.1.1.329	NAD+
1.1.1.329	NADP+
1.1.1.333	NADH
1.1.1.335	NAD+
1.1.1.335	NADH
1.1.1.336	NAD+
1.1.1.337	NADH
1.1.1.337	NADPH
1.1.1.338	NADPH
1.1.1.34	NADP+
1.1.1.34	NADPH
1.1.1.340	NAD+
1.1.1.340	NADP+
1.1.1.342	NADH
1.1.1.342	NADPH
1.1.1.343	NAD+
1.1.1.344	NADH
1.1.1.345	NAD+
1.1.1.345	NADH
1.1.1.346	NADH
1.1.1.346	NADPH
1.1.1.347	NAD+
1.1.1.347	NADH
1.1.1.35	NAD+
1.1.1.35	NADP+
1.1.1.350	NAD+
1.1.1.351	NAD+
1.1.1.351	NADP+
1.1.1.352	NADP+
1.1.1.355	NADPH
1.1.1.356	NADH
1.1.1.356	NADPH
1.1.1.359	NAD+
1.1.1.359	NADP+
1.1.1.36	NADH
1.1.1.36	NADP+
1.1.1.36	NADPH
1.1.1.360	NAD+
1.1.1.360	NADP+
1.1.1.361	NAD+
1.1.1.362	NADPH
1.1.1.363	NAD+
1.1.1.363	NADP+
1.1.1.364	NADH
1.1.1.368	NAD+
1.1.1.37	NAD+
1.1.1.37	NADH
1.1.1.37	NADP+
1.1.1.37	NADPH
1.1.1.370	NAD+
1.1.1.371	NADP+
1.1.1.38	NAD+
1.1.1.38	NADP+
1.1.1.39	NAD+
1.1.1.39	NADH
1.1.1.39	NADP+
1.1.1.4	NAD+
1.1.1.4	NADH
1.1.1.4	NADP+
1.1.1.40	NAD+
1.1.1.40	NADP+
1.1.1.40	NADPH
1.1.1.41	NAD+
1.1.1.41	NADH
1.1.1.41	NADP+
1.1.1.42	NAD+
1.1.1.42	NADP+
1.1.1.42	NADPH
1.1.1.43	NAD+
1.1.1.43	NADP+
1.1.1.44	NAD+
1.1.1.44	NADP+
1.1.1.46	NAD+
1.1.1.46	NADP+
1.1.1.47	FAD
1.1.1.47	NAD+
1.1.1.47	NADH
1.1.1.47	NADP+
1.1.1.47	NADPH
1.1.1.48	NAD+
1.1.1.48	NADP+
1.1.1.49	NAD+
1.1.1.49	NADP+
1.1.1.49	NADPH
1.1.1.49	thio-NAD+
1.1.1.49	thio-NADP+
1.1.1.50	3-acetylpyridine adenine dinucleotide
1.1.1.50	NAD(P)+
1.1.1.50	NAD(P)H
1.1.1.50	NAD+
1.1.1.50	NADH
1.1.1.50	NADP+
1.1.1.50	nicotinamide hypoxanthine dinucleotide
1.1.1.50	thio-NAD+
1.1.1.51	3-acetylpyridine adenine dinucleotide
1.1.1.51	3-pyridinealdehyde adenine dinucleotide
1.1.1.51	NAD+
1.1.1.51	NADH
1.1.1.51	thio-NAD+
1.1.1.53	NAD+
1.1.1.53	NADH
1.1.1.53	NADPH
1.1.1.54	NAD(P)H
1.1.1.54	NAD+
1.1.1.54	NADP+
1.1.1.56	NAD+
1.1.1.56	NADH
1.1.1.57	NAD+
1.1.1.57	NADH
1.1.1.57	NADP+
1.1.1.58	NAD+
1.1.1.58	NADH
1.1.1.58	NADPH
1.1.1.59	NAD+
1.1.1.59	NADH
1.1.1.6	NAD+
1.1.1.6	NADH
1.1.1.60	NAD+
1.1.1.60	NADH
1.1.1.60	NADP+
1.1.1.60	NADPH
1.1.1.61	NAD+
1.1.1.61	NADH
1.1.1.67	NAD(P)+
1.1.1.67	NAD(P)H
1.1.1.67	NAD+
1.1.1.67	NADH
1.1.1.67	NADP+
1.1.1.69	NAD+
1.1.1.69	NADH
1.1.1.69	NADP+
1.1.1.69	NADPH
1.1.1.71	NAD(P)H
1.1.1.71	NAD+
1.1.1.71	NADP+
1.1.1.71	NADPH
1.1.1.72	NADH
1.1.1.72	NADPH
1.1.1.75	NAD+
1.1.1.75	NADP+
1.1.1.76	NAD+
1.1.1.76	NADH
1.1.1.77	NAD+
1.1.1.77	NADH
1.1.1.77	NADP+
1.1.1.78	NADH
1.1.1.78	NADPH
1.1.1.79	NADH
1.1.1.79	NADPH
1.1.1.81	NADH
1.1.1.81	NADPH
1.1.1.82	NAD+
1.1.1.82	NADP+
1.1.1.83	NAD+
1.1.1.84	NAD+
1.1.1.85	NAD+
1.1.1.85	NADH
1.1.1.85	NADP+
1.1.1.86	NADH
1.1.1.86	NADP+
1.1.1.86	NADPH
1.1.1.87	NAD+
1.1.1.88	NAD+
1.1.1.88	NADH
1.1.1.88	NADP+
1.1.1.9	NAD+
1.1.1.9	NADH
1.1.1.9	NADP+
1.1.1.90	NAD+
1.1.1.90	NADH
1.1.1.90	NADP+
1.1.1.91	NAD+
1.1.1.91	NADP+
1.1.1.91	NADPH
1.1.1.92	NAD(P)H
1.1.1.93	NAD+
1.1.1.93	NADH
1.1.1.93	thio-NAD+
1.1.1.94	deamino-NAD+
1.1.1.94	FAD
1.1.1.94	NAD+
1.1.1.94	NADH
1.1.1.94	NADP+
1.1.1.94	NADPH
1.1.1.94	nicotinamide hypoxanthine dinucleotide
1.1.1.95	3-acetylpyridine-NADH
1.1.1.95	deamino-NADH
1.1.1.95	NAD+
1.1.1.95	NADH
1.1.1.95	NADP+
1.1.1.95	NADPH
1.1.1.B18	NADP+
1.1.1.B18	NADPH
1.1.1.B19	NAD+
1.1.1.B20	NAD+
1.1.1.B20	NADH
1.1.1.B28	NADH
1.1.1.B28	NADPH
1.1.1.B3	NAD+
1.1.1.B3	NADH
1.1.1.B35	NAD+
1.1.1.B35	NADP+
1.1.1.B38	NAD+
1.1.1.B38	NADH
1.1.1.B38	NADP+
1.1.1.B38	NADPH
1.1.1.B4	NAD+
1.1.1.B4	NADH
1.1.1.B4	NADPH
1.1.2.2	cytochrome c
1.1.2.2	methylene blue
1.1.2.2	phenazine methosulfate
1.1.2.4	2,6-dichlorophenolindophenol
1.1.2.4	cytochrome c
1.1.2.4	FAD
1.1.2.4	phenazine methosulfate
1.1.2.5	Ferricytochrome c-553
1.1.2.6	heme
1.1.2.6	pyrroloquinoline quinone
1.1.2.7	2,7,9-tricarboxypyrroloquinoline quinone
1.1.2.7	cytochrome cL
1.1.2.7	Heme c
1.1.2.7	phenazine methosulfate
1.1.2.7	pyrroloquinoline quinone
1.1.2.8	cytochrome c
1.1.2.8	pyrroloquinoline quinone
1.1.2.B2	pyrroloquinoline quinone
1.1.2.B3	pyrroloquinoline quinone
1.1.3.12	FAD
1.1.3.13	FAD
1.1.3.15	FMN
1.1.3.17	FAD
1.1.3.19	FAD
1.1.3.21	FAD
1.1.3.28	FAD
1.1.3.3	FAD
1.1.3.39	FAD
1.1.3.4	FAD
1.1.3.41	FAD
1.1.3.43	FAD
1.1.3.44	FAD
1.1.3.45	FAD
1.1.3.6	FAD
1.1.3.6	flavin
1.1.3.6	FMN
1.1.3.7	FAD
1.1.3.9	FAD
1.1.3.B3	FMN
1.1.5.2	pyrroloquinoline quinone
1.1.5.3	FAD
1.1.5.4	FAD
1.1.5.4	menadione
1.1.5.4	menaquinone
1.1.5.4	ubiquinone
1.1.5.4	ubiquinone-0
1.1.5.4	ubiquinone-1
1.1.5.4	ubiquinone-9
1.1.5.4	vitamin K1
1.1.5.5	[2Fe-2S]-center
1.1.5.5	cytochrome
1.1.5.5	cytochrome c
1.1.5.5	heme
1.1.5.5	Heme c
1.1.5.5	pyrroloquinoline quinone
1.1.5.5	ubiquinone
1.1.5.5	ubiquinone-1
1.1.5.6	bis(molybdopterin guanine dinucleotide)molybdenum cofactor
1.1.5.6	cytochrome b
1.1.5.6	cytochrome b556
1.1.5.6	heme
1.1.5.6	heme b
1.1.5.6	menaquinone
1.1.5.7	pyrroloquinoline quinone
1.1.5.8	pyrroloquinoline quinone
1.1.5.8	pyrroloquinoline-quinone
1.1.5.9	FAD
1.1.5.B1	pyrroloquinoline quinone
1.1.5.B3	2,6-dichlorophenol indophenol
1.1.5.B3	2,6-dichlorophenolindophenol
1.1.5.B3	phenazine methosulfate
1.1.5.B3	pyrroloquinoline quinone
1.1.5.B3	quinone
1.1.9.1	heme
1.1.9.1	Heme c
1.1.9.1	pyrroloquinoline quinone
1.1.98.2	coenzyme F420
1.1.98.3	FAD
1.1.98.4	FAD
1.1.99.1	phenazine methosulfate
1.1.99.1	pyrroloquinoline quinone
1.1.99.11	cytochrome c
1.1.99.11	heme
1.1.99.12	cytochrome c
1.1.99.12	pyrroloquinoline quinone
1.1.99.13	FAD
1.1.99.14	2,6-dichlorophenolindophenol
1.1.99.14	cytochrome c
1.1.99.14	NAD+
1.1.99.14	phenazine methosulfate
1.1.99.18	FAD
1.1.99.18	heme
1.1.99.2	NAD+
1.1.99.2	NADH
1.1.99.20	2,6-dichlorophenolindophenol
1.1.99.20	coenzyme Q1
1.1.99.20	Coenzyme Q2
1.1.99.20	FAD
1.1.99.20	Heme c
1.1.99.20	pyrroloquinoline quinone
1.1.99.20	ubiquinone
1.1.99.21	2,6-dichlorophenolindophenol
1.1.99.21	cytochrome c
1.1.99.21	FAD
1.1.99.22	2,6-dichlorophenolindophenol
1.1.99.22	phenazine methosulfate
1.1.99.22	pyrroloquinoline quinone
1.1.99.22	ubiquinone
1.1.99.27	FMN
1.1.99.28	NAD+
1.1.99.28	NADH
1.1.99.28	NADP+
1.1.99.28	NADPH
1.1.99.3	8alpha-(N1-histidyl)-FAD
1.1.99.3	cytochrome c1
1.1.99.3	FAD
1.1.99.3	flavin
1.1.99.3	heme
1.1.99.3	Heme c
1.1.99.30	molybdenum cofactor
1.1.99.31	FMN
1.1.99.33	bis(molybdopterin guanine dinucleotide)molybdenum cofactor
1.1.99.33	molybdopterin
1.1.99.35	pyrroloquinoline quinone
1.1.99.36	NADH
1.1.99.37	FAD
1.1.99.37	NAD+
1.1.99.37	NADH
1.1.99.37	NADPH
1.1.99.38	Fe-S center
1.1.99.4	cytochrome
1.1.99.4	flavin
1.1.99.6	anthraquinone-2,6-disulfonate
1.1.99.6	FAD
1.1.99.6	molybdopterin mononucleotide
1.1.99.7	NAD+
1.1.99.7	NADH
1.1.99.9	FAD
1.1.99.B1	FAD
1.1.99.B6	NADPH
1.1.99.B7	heme
1.10.2.2	bacteriochlorophyll
1.10.2.2	cytochrome b
1.10.2.2	cytochrome b-561
1.10.2.2	cytochrome b-562
1.10.2.2	cytochrome c1
1.10.2.2	cytochrome c-553
1.10.2.2	heme b
1.10.2.2	Heme c
1.10.2.2	Phospholipid
1.10.2.2	semiquinone
1.10.2.2	ubiquinone
1.10.2.2	ubi-semiquinone
1.10.3.10	cytochrome
1.10.3.10	heme
1.10.3.10	ubiquinol-8
1.10.3.10	ubiquinone-8
1.10.3.11	heme
1.10.3.11	heme b
1.10.3.11	Heme c
1.10.3.12	cytochrome
1.10.3.12	heme
1.10.3.13	cytochrome
1.10.3.13	heme
1.10.3.9	heme
1.10.9.1	heme
1.11.1.1	FAD
1.11.1.1	rubredoxin
1.11.1.10	heme
1.11.1.15	thioredoxin
1.11.1.16	heme
1.11.1.17	FAD
1.11.1.19	heme
1.11.1.21	heme
1.11.1.22	NADPH
1.11.1.5	heme
1.11.1.6	heme
1.11.1.6	Heme c
1.11.1.7	heme
1.11.1.B7	heme
1.11.2.4	heme
1.11.2.B1	heme
1.12.1.2	[2Fe-2S]-center
1.12.1.2	[4Fe-4S]-center
1.12.1.2	4Fe-4S-center
1.12.1.2	ATP
1.12.1.2	benzyl viologen
1.12.1.2	Ferredoxin
1.12.1.2	flavin
1.12.1.2	FMN
1.12.1.2	iron-sulfur centre
1.12.1.2	NAD(P)+
1.12.1.2	NAD(P)H
1.12.1.2	NAD+
1.12.1.2	NADH
1.12.1.2	NADPH
1.12.1.3	FAD
1.12.1.3	NAD+
1.12.1.3	NADP+
1.12.1.4	4Fe-4S-center
1.12.1.4	flavin
1.12.1.4	FMN
1.12.1.4	iron-sulfur centre
1.12.1.5	[2Fe-2S]-center
1.12.1.5	[4Fe-4S]-center
1.12.1.5	FAD
1.12.1.5	flavin
1.12.1.5	NADPH
1.12.2.1	cytochrome c
1.12.2.1	cytochrome c3
1.12.2.1	heme
1.12.2.1	iron-sulfur centre
1.12.2.1	NAD+
1.12.5.1	cytochrome c
1.12.5.1	heme
1.12.7.2	FAD
1.12.7.2	Ferredoxin
1.12.7.2	iron-sulfur centre
1.12.7.2	NADH
1.12.7.2	NADPH
1.12.98.1	FAD
1.12.98.2	coenzyme F420
1.12.98.4	[2Fe-2S]-center
1.12.98.4	[4Fe-4S]-center
1.12.98.4	FAD
1.12.98.4	molybdopterin
1.12.98.4	NADH
1.12.98.4	NADPH
1.12.99.6	4Fe-4S-center
1.12.99.6	FAD
1.12.99.6	FMN
1.12.99.6	heme b
1.12.99.6	iron-sulfur centre
1.12.99.6	NAD+
1.13.11.11	heme
1.13.11.18	glutathione
1.13.11.32	FMN
1.13.11.49	heme
1.13.11.49	heme b
1.13.11.50	heme
1.13.11.52	heme
1.13.11.9	heme
1.13.12.1	flavin
1.13.12.16	FMN
1.13.12.17	cytochrome P450
1.13.12.17	Ferredoxin
1.13.12.17	NADH
1.13.12.2	FAD
1.13.12.3	FAD
1.13.12.4	FMN
1.13.12.4	riboflavin
1.13.12.9	FAD
1.13.12.9	flavin adenine dinucleotide
1.13.99.3	heme
1.14.11.1	ascorbate
1.14.11.28	2-oxoglutarate
1.14.11.33	2-oxoglutarate
1.14.12.1	iron-sulfur centre
1.14.12.1	NADH
1.14.12.1	NADPH
1.14.12.10	FAD
1.14.12.10	iron-sulfur center
1.14.12.10	iron-sulfur centre
1.14.12.10	NADH
1.14.12.11	[2Fe-2S]-center
1.14.12.11	FAD
1.14.12.11	NADH
1.14.12.11	NADPH
1.14.12.12	FAD
1.14.12.12	FMN
1.14.12.12	NADH
1.14.12.12	NADPH
1.14.12.13	FAD
1.14.12.13	FMN
1.14.12.13	NADH
1.14.12.14	FAD
1.14.12.14	iron-sulfur centre
1.14.12.14	NADH
1.14.12.15	FAD
1.14.12.15	iron-sulfur centre
1.14.12.15	NADH
1.14.12.15	NADPH
1.14.12.16	NADH
1.14.12.17	cytochrome
1.14.12.17	FAD
1.14.12.17	flavin
1.14.12.17	heme
1.14.12.17	NAD(P)H
1.14.12.17	NADH
1.14.12.17	NADPH
1.14.12.17	O2
1.14.12.18	FAD
1.14.12.18	Ferredoxin
1.14.12.18	NADH
1.14.12.18	NADPH
1.14.12.19	NADH
1.14.12.21	FAD
1.14.12.21	NADPH
1.14.12.22	FAD
1.14.12.22	Ferredoxin
1.14.12.22	NAD(P)H
1.14.12.22	NADH
1.14.12.22	NADPH
1.14.12.3	FAD
1.14.12.3	Ferredoxin
1.14.12.3	iron-sulfur centre
1.14.12.3	NADH
1.14.12.3	NADPH
1.14.12.4	FAD
1.14.12.4	NAD(P)H
1.14.12.4	NADH
1.14.12.5	FAD
1.14.12.5	flavin
1.14.12.5	NADH
1.14.12.5	NADPH
1.14.12.7	FMN
1.14.12.7	NADH
1.14.12.8	FMN
1.14.12.8	NADH
1.14.12.9	FMN
1.14.12.9	NADH
1.14.12.9	NADPH
1.14.13.1	FAD
1.14.13.1	NADH
1.14.13.1	NADPH
1.14.13.10	FAD
1.14.13.10	NADH
1.14.13.10	NADPH
1.14.13.105	FAD
1.14.13.105	NADPH
1.14.13.106	cytochrome P-450
1.14.13.106	cytochrome-P450
1.14.13.107	FAD
1.14.13.107	NADH
1.14.13.111	FAD
1.14.13.111	NADH
1.14.13.113	FAD
1.14.13.113	NADH
1.14.13.113	NADPH
1.14.13.114	FAD
1.14.13.114	NADH
1.14.13.12	NADH
1.14.13.12	NADPH
1.14.13.12	tetrahydropteridine
1.14.13.122	NADPH
1.14.13.127	flavin
1.14.13.127	NADH
1.14.13.128	NAD(P)H
1.14.13.128	NADH
1.14.13.128	NADPH
1.14.13.129	ATP
1.14.13.129	FAD
1.14.13.129	heme
1.14.13.129	NADH
1.14.13.129	NADPH
1.14.13.13	cytochrome-P450
1.14.13.130	FAD
1.14.13.130	NADH
1.14.13.131	FMN
1.14.13.131	NADH
1.14.13.131	NADPH
1.14.13.132	FAD
1.14.13.132	reduced cytochrome P450
1.14.13.133	NADPH
1.14.13.135	FAD
1.14.13.135	NADH
1.14.13.135	NADPH
1.14.13.141	heme
1.14.13.141	NADH
1.14.13.141	NADPH
1.14.13.142	[2Fe-2S]-center
1.14.13.142	heme
1.14.13.142	NADH
1.14.13.148	FAD
1.14.13.148	NADPH
1.14.13.149	FAD
1.14.13.149	NADPH
1.14.13.151	cytochrome P450
1.14.13.151	heme
1.14.13.151	NADH
1.14.13.151	redoxin
1.14.13.154	cytochrome P-450
1.14.13.154	NADPH
1.14.13.156	FMN
1.14.13.156	heme
1.14.13.156	NADPH
1.14.13.16	FAD
1.14.13.16	NADPH
1.14.13.160	FAD
1.14.13.160	NADPH
1.14.13.162	FAD
1.14.13.162	FMN
1.14.13.162	NADH
1.14.13.163	FAD
1.14.13.163	NADH
1.14.13.165	(6R)-L-erythro-5,6,7,8-tetrahydrobiopterin
1.14.13.165	FAD
1.14.13.165	FMN
1.14.13.165	iron-sulfur centre
1.14.13.165	NADH
1.14.13.165	NADPH
1.14.13.165	tetrahydrobiopterin
1.14.13.165	tetrahydrofolate
1.14.13.166	FAD
1.14.13.166	NADH
1.14.13.166	NADPH
1.14.13.167	FAD
1.14.13.167	NADH
1.14.13.167	NADPH
1.14.13.170	FAD
1.14.13.171	FAD
1.14.13.171	NADPH
1.14.13.172	[2Fe-2S]-center
1.14.13.172	NADH
1.14.13.172	NADPH
1.14.13.178	NADH
1.14.13.178	NADPH
1.14.13.179	NADH
1.14.13.179	NADPH
1.14.13.18	FAD
1.14.13.18	NADH
1.14.13.18	NADPH
1.14.13.180	FAD
1.14.13.180	NADH
1.14.13.180	NADPH
1.14.13.181	cytochrome P-450
1.14.13.181	NADPH
1.14.13.182	NADH
1.14.13.182	NADPH
1.14.13.182	riboflavin
1.14.13.187	FAD
1.14.13.187	NADPH
1.14.13.188	heme
1.14.13.19	FAD
1.14.13.19	NADH
1.14.13.19	NADPH
1.14.13.2	1-deaza-FAD
1.14.13.2	6-Hydroxy-FAD
1.14.13.2	arabinoflavin adenine dinucleotide
1.14.13.2	FAD
1.14.13.2	NADH
1.14.13.2	NADPH
1.14.13.20	FAD
1.14.13.20	NADH
1.14.13.20	NADPH
1.14.13.22	1-deaza-FAD
1.14.13.22	6-Methyl-FAD
1.14.13.22	9-Aza-FAD
1.14.13.22	FAD
1.14.13.22	flavin
1.14.13.22	FMN
1.14.13.22	NADH
1.14.13.22	NADPH
1.14.13.23	FAD
1.14.13.23	NADH
1.14.13.23	NADPH
1.14.13.24	FAD
1.14.13.24	NADH
1.14.13.24	NADPH
1.14.13.25	cytochrome c
1.14.13.25	FAD
1.14.13.25	Ferredoxin
1.14.13.25	NAD(P)H
1.14.13.25	NADH
1.14.13.25	NADPH
1.14.13.29	FAD
1.14.13.29	NADH
1.14.13.29	NADPH
1.14.13.31	FAD
1.14.13.31	NADH
1.14.13.31	NADPH
1.14.13.33	FAD
1.14.13.33	NADH
1.14.13.33	NADPH
1.14.13.38	ascorbate
1.14.13.38	NADPH
1.14.13.39	(6R)-tetrahydrobiopterin
1.14.13.39	5,6,7,8-tetrahydro-L-biopterin
1.14.13.39	Calmodulin
1.14.13.39	FAD
1.14.13.39	Flavodoxin
1.14.13.39	FMN
1.14.13.39	heme
1.14.13.39	heme b
1.14.13.39	NADPH
1.14.13.4	FAD
1.14.13.4	NADH
1.14.13.40	ATP
1.14.13.40	FAD
1.14.13.40	NADH
1.14.13.40	NADPH
1.14.13.44	FAD
1.14.13.44	NADH
1.14.13.44	NADPH
1.14.13.48	NADPH
1.14.13.5	FAD
1.14.13.5	NADH
1.14.13.5	NADPH
1.14.13.50	FAD
1.14.13.50	NADH
1.14.13.50	NADPH
1.14.13.51	NADP+
1.14.13.51	NADPH
1.14.13.54	FAD
1.14.13.54	NADPH
1.14.13.58	FAD
1.14.13.58	FMN
1.14.13.58	NADPH
1.14.13.59	FAD
1.14.13.59	NADH
1.14.13.59	NADPH
1.14.13.6	3-Acetyl pyridine nucleotide
1.14.13.6	FAD
1.14.13.6	NADH
1.14.13.6	NADPH
1.14.13.61	FAD
1.14.13.61	NADH
1.14.13.62	NADH
1.14.13.62	NADPH
1.14.13.63	FAD
1.14.13.63	NADH
1.14.13.66	NADPH
1.14.13.69	FAD
1.14.13.69	NADH
1.14.13.7	[2Fe-2S]-center
1.14.13.7	FAD
1.14.13.7	FMN
1.14.13.7	NADH
1.14.13.7	NADPH
1.14.13.70	cytochrome P450
1.14.13.70	Ferredoxin
1.14.13.70	NADPH
1.14.13.8	FAD
1.14.13.8	NADPH
1.14.13.81	heme
1.14.13.81	NADPH
1.14.13.82	NAD(P)H
1.14.13.82	NADH
1.14.13.83	flavin
1.14.13.83	NADH
1.14.13.84	FAD
1.14.13.84	flavin
1.14.13.84	NADH
1.14.13.84	NADPH
1.14.13.9	FAD
1.14.13.9	NADPH
1.14.13.92	(R)-NADPD
1.14.13.92	FAD
1.14.13.92	NADH
1.14.13.92	NADPH
1.14.13.B1	FMN
1.14.13.B1	NADH
1.14.13.B10	FAD
1.14.13.B10	flavin
1.14.13.B10	NADPH
1.14.13.B28	NADH
1.14.13.B28	NADPH
1.14.14.1	cytochrome c
1.14.14.1	FAD
1.14.14.1	Ferredoxin
1.14.14.1	FMN
1.14.14.1	heme
1.14.14.1	NAD(P)H
1.14.14.1	NADH
1.14.14.1	NADPH
1.14.14.10	FMN
1.14.14.10	FMNH2
1.14.14.10	NADH
1.14.14.11	FADH2
1.14.14.12	FADH2
1.14.14.12	FMNH2
1.14.14.13	FMN
1.14.14.3	1-deaza-FMNH2
1.14.14.3	2',3'-Diacetyl-FMNH2
1.14.14.3	2-Thio-FMNH2
1.14.14.3	3'-Carboxymethyl-FMNH2
1.14.14.3	4a-hydroxy-4a,5-dihydroriboflavin-5'-phosphate
1.14.14.3	FMN
1.14.14.3	FMNH
1.14.14.3	FMNH2
1.14.14.3	Iso-FMNH2
1.14.14.5	FMN
1.14.14.5	FMNH2
1.14.14.7	FAD
1.14.14.7	FADH2
1.14.14.8	FADH2
1.14.14.9	FAD
1.14.14.9	FADH2
1.14.14.9	FMN
1.14.14.9	FMNH2
1.14.14.9	NAD(P)H
1.14.14.9	NADH
1.14.14.9	NADPH
1.14.14.9	riboflavin
1.14.15.1	cytochrome
1.14.15.1	cytochrome b5
1.14.15.1	cytochrome m
1.14.15.1	cytochrome P450
1.14.15.1	FAD
1.14.15.1	Ferredoxin
1.14.15.1	FMN
1.14.15.1	heme
1.14.15.1	NADH
1.14.15.1	NADPH
1.14.15.1	putidaredoxin
1.14.15.10	cytochrome P450
1.14.15.13	heme
1.14.15.3	NAD(P)H
1.14.15.3	NAD+
1.14.15.3	NADH
1.14.15.3	NADPH
1.14.15.3	rubredoxin
1.14.15.8	adrenodoxin
1.14.15.8	cytochrome P450
1.14.15.8	cytochrome P450meg
1.14.15.8	Ferredoxin
1.14.15.8	heme
1.14.15.8	NADPH
1.14.15.9	heme
1.14.16.1	(6R)-5,6,7,8-tetrahydro-L-monapterin
1.14.16.1	5,6,7,8-tetrahydro-L-biopterin
1.14.16.1	6,7-dimethyl-5,6,7,8-tetrahydrobiopterin
1.14.16.1	6,7-dimethyltetrahydropterin
1.14.16.1	L-threo-neopterin
1.14.16.1	tetrahydrobiopterin
1.14.16.1	tetrahydrofolate
1.14.16.4	tetrahydrobiopterin
1.14.16.6	NADPH
1.14.17.4	ascorbate
1.14.18.3	ascorbate
1.14.18.3	NADH
1.14.18.3	NADPH
1.14.18.3	succinate
1.14.19.1	FAD
1.14.19.1	ferrocytochrome b5
1.14.19.1	FMN
1.14.19.1	NADPH
1.14.19.3	cytochrome b5
1.14.19.3	Ferredoxin
1.14.19.7	FAD
1.14.19.7	FMN
1.14.19.7	NADH
1.14.19.8	NADPH
1.14.21.7	cytochrome P450
1.14.21.7	heme
1.14.21.9	cytochrome P450
1.14.21.9	heme
1.14.21.9	NADPH
1.14.99.15	Ferredoxin
1.14.99.15	FMN
1.14.99.15	heme
1.14.99.15	NADH
1.14.99.15	NADPH
1.14.99.15	palustrisredoxin
1.14.99.15	palustrisredoxin A
1.14.99.15	reduced ferredoxin
1.14.99.2	NADH
1.14.99.2	NADPH
1.14.99.24	cytochrome P450
1.14.99.24	FAD
1.14.99.24	NADH
1.14.99.24	NADPH
1.14.99.26	NAD+
1.14.99.26	NADH
1.14.99.26	NADPH
1.14.99.3	heme
1.14.99.39	cytochrome c1
1.14.99.4	cytochrome P450
1.14.99.40	NADH
1.14.99.46	FAD
1.14.99.46	FMN
1.15.1.2	cytochrome c
1.15.1.2	reduced rubredoxin
1.15.1.2	rubredoxin
1.16.1.1	FAD
1.16.1.1	NADH
1.16.1.1	NADP+
1.16.1.1	NADPH
1.16.1.10	FMN
1.16.1.10	NADH
1.16.1.10	NADPH
1.16.1.2	NADH
1.16.1.3	FAD
1.16.1.3	FMN
1.16.1.3	NADH
1.16.1.4	FAD
1.16.1.4	FMN
1.16.1.4	NADH
1.16.1.8	NADH
1.16.1.9	FAD
1.16.1.9	NADPH
1.16.9.1	heme
1.17.1.1	NADH
1.17.1.1	NADPH
1.17.1.1	pyridoxamine 5'-phosphate
1.17.1.2	deazaflavin
1.17.1.2	FAD
1.17.1.2	NAD+
1.17.1.2	NADH
1.17.1.2	NADP+
1.17.1.2	NADPH
1.17.1.4	[2Fe-2S] cluster
1.17.1.4	FAD
1.17.1.4	ferricyanide
1.17.1.4	heme
1.17.1.4	molybdenum cofactor
1.17.1.4	molybdopterin
1.17.1.4	NAD+
1.17.1.4	NADH
1.17.1.4	NADP+
1.17.1.5	4Fe-4S-center
1.17.1.5	Bactopterin
1.17.1.5	benzyl viologen
1.17.1.5	FAD
1.17.1.5	flavin
1.17.1.5	molybdenum cofactor
1.17.1.5	molybdopterin
1.17.1.5	NADP+
1.17.1.5	NADPH
1.17.1.5	phenazine methosulfate
1.17.1.7	NADP+
1.17.1.8	FMN
1.17.1.8	NAD(P)H
1.17.1.8	NADH
1.17.1.8	NADPH
1.17.2.1	2Fe-2S-center
1.17.2.1	cytochrome c
1.17.2.1	Molybdopterin cytosine dinucleotide
1.17.2.2	cytochrome c
1.17.2.2	heme
1.17.2.2	pyrroloquinoline quinone
1.17.3.2	FAD
1.17.3.3	Bactopterin
1.17.3.3	FAD
1.17.3.3	flavin
1.17.3.3	iron-sulfur centre
1.17.3.3	molybdenum cofactor
1.17.4.1	5'-deoxyadenosylcobalamin
1.17.4.1	adenosylcobalamin
1.17.4.1	Cobalamin
1.17.4.1	diferric(III)-tyrosyl radical cofactor
1.17.4.1	dimanganese(III)-tyrosyl radical cofactor
1.17.4.1	Fe2 III/III-Y radical cofactor
1.17.4.1	FMN
1.17.4.1	glutaredoxin
1.17.4.1	manganese-iron cofactor
1.17.4.1	Mn/Fe redox cofactor
1.17.4.1	Mn-Fe cofactor
1.17.4.1	MnIV/FeIII cofactor
1.17.4.1	NrdH-redoxin
1.17.4.1	thioredoxin
1.17.4.2	5,6-dimethylbenzimidazolycobamide
1.17.4.2	5'-deoxyadenosylcobalamin
1.17.4.2	adenosylcobalamin
1.17.4.2	Coalpha-(aden-9-yl)-Cobeta-adenosylcobamide
1.17.4.2	Coalpha-(benzimidazolyl)-Cobeta-adenosylcobamide
1.17.4.2	Cobalamin
1.17.4.2	coenzyme B12
1.17.4.2	dihydrolipoate
1.17.4.2	S-adenosyl-L-methionine
1.17.4.2	thioredoxin
1.17.5.1	iron-sulfur centre
1.17.5.1	molybdenum cofactor
1.17.5.1	molybdopterin
1.17.5.2	ubiquinone-0
1.17.5.B2	quinone
1.17.99.1	2'-deoxy-FAD
1.17.99.1	8alpha-O-tyrosyl-FAD
1.17.99.1	cytochrome
1.17.99.1	cytochrome c
1.17.99.1	FAD
1.17.99.1	heme
1.17.99.1	menaquinone
1.17.99.1	NAD+
1.17.99.1	NADP+
1.17.99.1	phenazine methosulfate
1.17.99.2	heme
1.17.99.2	iron-sulfur centre
1.17.99.2	Molybdenum
1.17.99.2	molybdenum cofactor
1.17.99.2	molybdopterin
1.17.99.4	2,6-dichlorophenolindophenol
1.17.99.5	NAD+
1.18.1.1	FAD
1.18.1.1	FMN
1.18.1.1	NAD(P)+
1.18.1.1	NAD+
1.18.1.1	NADH
1.18.1.1	NADPH
1.18.1.2	FAD
1.18.1.2	Ferredoxin
1.18.1.2	flavin
1.18.1.2	FMN
1.18.1.2	NAD(P)+
1.18.1.2	NAD+
1.18.1.2	NADH
1.18.1.2	NADP+
1.18.1.2	NADPH
1.18.1.3	FAD
1.18.1.3	NADH
1.18.1.3	NADPH
1.18.1.4	FAD
1.18.1.4	FMN
1.18.1.4	NADH
1.18.1.4	NADPH
1.18.1.5	FAD
1.18.1.5	iron-sulfur centre
1.18.1.5	NAD+
1.18.1.5	NADH
1.18.1.6	FAD
1.18.1.6	NAD(P)+
1.18.1.7	FAD
1.18.1.7	NAD+
1.18.1.7	NADH
1.18.1.7	NADP+
1.18.1.7	NADPH
1.18.6.1	ATP
1.18.6.1	FeMo cofactor
1.18.6.1	FeMo protein
1.18.6.1	Ferredoxin
1.18.6.1	iron cofactor
1.18.6.1	iron-molybdenum cofactor
1.18.6.1	iron-vanadium cofactor
1.18.6.1	MgATP2-
1.19.6.1	ATP
1.19.6.1	FeMo cofactor
1.19.6.1	FeMo protein
1.19.6.1	Flavodoxin
1.19.6.1	MoFe protein
1.2.1.10	CoA
1.2.1.10	NAD+
1.2.1.10	NADH
1.2.1.11	NAD+
1.2.1.11	NADP+
1.2.1.11	NADPH
1.2.1.12	N6-(2-carboxyethyl)-NAD+
1.2.1.12	NAD+
1.2.1.12	NADH
1.2.1.12	NADP+
1.2.1.13	ATP
1.2.1.13	NAD+
1.2.1.13	NADH
1.2.1.13	NADP+
1.2.1.13	NADPH
1.2.1.15	NAD+
1.2.1.15	NADP+
1.2.1.16	NAD+
1.2.1.16	NADP+
1.2.1.17	CoA
1.2.1.17	NADP+
1.2.1.18	NAD+
1.2.1.18	NADP+
1.2.1.18	NADPH
1.2.1.19	NAD+
1.2.1.19	NADP+
1.2.1.2	FMN
1.2.1.2	molybdopterin
1.2.1.2	NAD+
1.2.1.2	NADH
1.2.1.2	NADP+
1.2.1.20	NAD+
1.2.1.20	NADP+
1.2.1.21	NAD+
1.2.1.21	NADP+
1.2.1.22	NAD+
1.2.1.23	NAD+
1.2.1.23	NADP+
1.2.1.24	NAD+
1.2.1.24	NADP+
1.2.1.25	CoA
1.2.1.25	NAD+
1.2.1.26	NAD+
1.2.1.26	NADP+
1.2.1.27	CoA
1.2.1.27	NAD+
1.2.1.28	NAD+
1.2.1.28	NADP+
1.2.1.3	NAD+
1.2.1.3	NADP+
1.2.1.30	ATP
1.2.1.30	NADPH
1.2.1.31	NAD+
1.2.1.32	NAD+
1.2.1.38	NADP+
1.2.1.38	NADPH
1.2.1.39	NAD+
1.2.1.39	NADP+
1.2.1.4	NAD+
1.2.1.4	NADP+
1.2.1.41	NAD+
1.2.1.41	NADH
1.2.1.41	NADP+
1.2.1.41	NADPH
1.2.1.42	NAD(P)H
1.2.1.42	NADPH
1.2.1.43	NADP+
1.2.1.43	NADPH
1.2.1.46	NAD+
1.2.1.47	NAD+
1.2.1.48	NAD+
1.2.1.48	NADP+
1.2.1.5	NAD+
1.2.1.5	NADP+
1.2.1.50	NADH
1.2.1.50	NADPH
1.2.1.52	CoA
1.2.1.52	NAD+
1.2.1.52	NADP+
1.2.1.53	NAD+
1.2.1.54	NAD+
1.2.1.58	FAD
1.2.1.58	thiamine diphosphate
1.2.1.59	NAD+
1.2.1.59	NADP+
1.2.1.60	NAD+
1.2.1.60	NADP+
1.2.1.61	NAD+
1.2.1.62	NAD+
1.2.1.63	NADP+
1.2.1.64	NAD+
1.2.1.64	NADP+
1.2.1.65	NAD+
1.2.1.67	NAD+
1.2.1.67	NADP+
1.2.1.68	NAD+
1.2.1.7	NAD+
1.2.1.7	NADP+
1.2.1.70	heme
1.2.1.70	NADH
1.2.1.70	NADPH
1.2.1.71	NAD+
1.2.1.72	3-acetylpyridine adenine dinucleotide
1.2.1.72	NAD+
1.2.1.73	NAD+
1.2.1.73	NADP+
1.2.1.75	coenzyme A
1.2.1.75	NADH
1.2.1.75	NADP+
1.2.1.75	NADPH
1.2.1.76	NADPH
1.2.1.77	NAD+
1.2.1.77	NADP+
1.2.1.78	NAD+
1.2.1.79	NAD+
1.2.1.79	NADP+
1.2.1.8	NAD(P)+
1.2.1.8	NAD+
1.2.1.8	NADP+
1.2.1.80	NAD(P)H
1.2.1.81	NADP+
1.2.1.83	NADP+
1.2.1.85	NAD+
1.2.1.87	NAD+
1.2.1.87	NADP+
1.2.1.88	FAD
1.2.1.88	NAD+
1.2.1.88	NADP+
1.2.1.89	NADP+
1.2.1.9	NAD+
1.2.1.9	NADH
1.2.1.9	NADP+
1.2.1.9	NADPH
1.2.1.B6	NAD+
1.2.1.B6	NADP+
1.2.1.B8	NADP+
1.2.2.1	cytochrome c
1.2.2.4	FAD
1.2.2.4	molybdenum cofactor
1.2.2.B1	pyrroloquinoline quinone
1.2.2.B2	pyrroloquinoline quinone
1.2.3.1	FAD
1.2.3.1	Molybdopterin cytosine dinucleotide
1.2.3.13	FAD
1.2.3.13	thiamine diphosphate
1.2.3.3	FAD
1.2.3.3	thiamine diphosphate
1.2.3.9	ATP
1.2.3.9	NADPH
1.2.4.1	NAD+
1.2.4.1	thiamine diphosphate
1.2.4.2	3-acetylpyridine adenine dinucleotide
1.2.4.2	NAD+
1.2.4.2	thiamine diphosphate
1.2.4.4	CoA
1.2.4.4	NAD+
1.2.4.4	thiamine diphosphate
1.2.5.1	FAD
1.2.5.1	thiamine diphosphate
1.2.7.1	[4Fe-4S]-center
1.2.7.1	thiamine diphosphate
1.2.7.10	4Fe-4S-center
1.2.7.10	thiamine diphosphate
1.2.7.11	iron-sulfur centre
1.2.7.11	thiamine diphosphate
1.2.7.3	thiamine diphosphate
1.2.7.4	FAD
1.2.7.5	Ferredoxin
1.2.7.5	form A cofactor
1.2.7.5	form B cofactor
1.2.7.5	molybdopterin
1.2.7.5	tungsten cofactor
1.2.7.5	tungsten-molybdopterin
1.2.7.6	cubane
1.2.7.6	Ferredoxin
1.2.7.6	molybdopterin
1.2.7.6	tungsten-molybdopterin
1.2.7.7	CoA
1.2.7.7	Ferredoxin
1.2.7.8	[4Fe-4S]-center
1.2.7.B2	pterin
1.2.99.2	FAD
1.2.99.2	Fe-S center
1.2.99.2	flavin adenine dinucleotide
1.2.99.2	iron-sulfur centre
1.2.99.2	molybdopterin
1.2.99.2	Molybdopterin cytosine dinucleotide
1.2.99.2	Ni-4Fe-5S center
1.2.99.2	Ni-Fe-4S center
1.2.99.2	Ni-Fe-S center
1.2.99.3	cytochrome c
1.2.99.3	heme
1.2.99.3	Heme c
1.2.99.3	pyrroloquinoline quinone
1.2.99.4	NADH
1.2.99.5	pterin
1.2.99.6	ATP
1.2.99.6	FAD
1.2.99.6	molybdopterin
1.2.99.6	NADPH
1.2.99.6	pterin
1.2.99.7	[2Fe-2S]-center
1.2.99.8	FAD
1.2.99.8	molybdopterin guanine dinucleotide
1.20.1.1	NAD(P)+
1.20.1.1	NAD+
1.20.1.1	NADP+
1.20.2.1	molybdenum cofactor
1.20.4.3	mycothiol
1.20.4.B2	thioredoxin
1.20.9.1	iron-sulfur centre
1.20.9.1	molybdopterin
1.20.99.1	Molybdenum
1.20.99.1	pterin
1.20.99.1	Pterin molybdenum cofactor
1.21.3.9	FAD
1.21.3.9	flavin
1.21.3.9	heme
1.21.4.3	NADH
1.21.4.3	NADPH
1.21.4.4	NADH
1.21.4.4	NADPH
1.23.1.1	NADPH
1.3.1.1	iron-sulfur centre
1.3.1.1	NAD+
1.3.1.1	NADH
1.3.1.10	FAD
1.3.1.10	FMN
1.3.1.10	NADH
1.3.1.10	NADP+
1.3.1.10	NADPH
1.3.1.101	FAD
1.3.1.101	NAD(P)H
1.3.1.103	NADPH
1.3.1.104	NADPH
1.3.1.106	NADH
1.3.1.11	NAD+
1.3.1.12	NAD+
1.3.1.12	NADP+
1.3.1.13	NADP+
1.3.1.14	4Fe-4S-center
1.3.1.14	FAD
1.3.1.14	flavin
1.3.1.14	FMN
1.3.1.14	iron-sulfur centre
1.3.1.14	NAD+
1.3.1.15	FAD
1.3.1.15	FMN
1.3.1.15	NADPH
1.3.1.18	NAD+
1.3.1.19	NAD+
1.3.1.2	flavin
1.3.1.2	NAD(P)H
1.3.1.2	NADP+
1.3.1.2	NADPH
1.3.1.24	NADH
1.3.1.24	NADPH
1.3.1.25	adenosylcobalamin
1.3.1.25	NAD+
1.3.1.28	NAD+
1.3.1.29	NAD+
1.3.1.29	NADP+
1.3.1.31	FAD
1.3.1.31	FMN
1.3.1.31	NAD(P)H
1.3.1.31	NADH
1.3.1.31	NADPH
1.3.1.32	NAD(P)+
1.3.1.32	NAD(P)H
1.3.1.32	NADH
1.3.1.32	NADPH
1.3.1.33	4Fe-4S center
1.3.1.33	ATP
1.3.1.33	Ferredoxin
1.3.1.33	NADP+
1.3.1.33	NADPH
1.3.1.34	4Fe-4S-center
1.3.1.34	FAD
1.3.1.34	flavin
1.3.1.34	FMN
1.3.1.34	NADPH
1.3.1.37	NADPH
1.3.1.38	NADH
1.3.1.38	NADP+
1.3.1.38	NADPH
1.3.1.39	NADPH
1.3.1.40	NADPH
1.3.1.42	flavin
1.3.1.42	NADH
1.3.1.43	NAD+
1.3.1.44	FAD
1.3.1.44	FMN
1.3.1.44	NAD+
1.3.1.44	NADH
1.3.1.44	NADP+
1.3.1.44	NADPH
1.3.1.47	NADH
1.3.1.47	NADPH
1.3.1.49	NAD+
1.3.1.49	NADP+
1.3.1.53	NAD+
1.3.1.53	NADH
1.3.1.54	NADPH
1.3.1.56	NAD(P)+
1.3.1.56	NAD+
1.3.1.56	NADH
1.3.1.58	NAD+
1.3.1.6	FAD
1.3.1.6	FADH2
1.3.1.6	flavocytochrome c3
1.3.1.6	FMNH2
1.3.1.6	heme
1.3.1.6	NAD+
1.3.1.6	NADH
1.3.1.6	NADPH
1.3.1.6	tetraheme flavocytochrome c3
1.3.1.62	NAD+
1.3.1.63	CoA
1.3.1.63	NADH
1.3.1.63	NADPH
1.3.1.64	NAD+
1.3.1.64	NADH
1.3.1.65	NADH
1.3.1.67	NADH
1.3.1.7	3-acetylpyridine adenine dinucleotide
1.3.1.7	3-pyridinealdehyde adenine dinucleotide
1.3.1.7	NAD+
1.3.1.7	thio-NAD+
1.3.1.76	NAD+
1.3.1.78	NAD+
1.3.1.78	NADP+
1.3.1.79	NAD(P)+
1.3.1.79	NAD+
1.3.1.79	NADP+
1.3.1.8	FMN
1.3.1.8	NADPH
1.3.1.83	FAD
1.3.1.83	NADP+
1.3.1.83	NADPH
1.3.1.84	NADPH
1.3.1.85	NADP+
1.3.1.85	NADPH
1.3.1.86	NADPH
1.3.1.9	FMN
1.3.1.9	NAD+
1.3.1.9	NADH
1.3.1.9	NADPH
1.3.1.95	FAD
1.3.1.95	FMN
1.3.1.95	NADH
1.3.1.95	NADPH
1.3.1.98	FAD
1.3.1.98	NADH
1.3.1.98	NADP+
1.3.1.98	NADPH
1.3.1.98	nicotinamide hypoxanthine dinucleotide phosphate
1.3.1.B1	FAD
1.3.1.B1	FMN
1.3.3.3	ATP
1.3.3.3	NAD+
1.3.3.3	NADP+
1.3.3.4	FAD
1.3.3.4	flavin
1.3.3.6	FAD
1.3.5.1	2,3-dimethoxy-5-methyl-6-pentyl-1,4-benzoquinone
1.3.5.1	2,6-dichlorophenolindophenol
1.3.5.1	benzyl viologen
1.3.5.1	cytochrome b
1.3.5.1	FAD
1.3.5.1	flavin
1.3.5.1	flavin adenine dinucleotide
1.3.5.1	heme
1.3.5.1	heme b
1.3.5.1	heme b556
1.3.5.1	iron-sulfur centre
1.3.5.1	phenazine methosulfate
1.3.5.1	Plumbagin
1.3.5.1	quinone
1.3.5.1	ubiquinone
1.3.5.2	flavin
1.3.5.2	FMN
1.3.5.3	FMN
1.3.5.4	cytochrome b
1.3.5.4	FAD
1.3.5.4	heme
1.3.5.4	heme b
1.3.5.4	iron-sulfur centre
1.3.5.4	menaquinol-6
1.3.5.5	plastoquinone
1.3.5.6	FAD
1.3.5.B4	benzoquinone
1.3.5.B4	NADPH
1.3.7.1	CoA
1.3.7.1	Ferredoxin
1.3.7.2	Ferredoxin
1.3.7.2	NADP+
1.3.7.2	NADPH
1.3.7.3	Ferredoxin
1.3.7.3	NADP+
1.3.7.3	NADPH
1.3.7.5	Ferredoxin
1.3.7.6	Ferredoxin
1.3.7.7	4Fe-4S-center
1.3.7.7	ADP
1.3.7.7	ATP
1.3.7.7	Ferredoxin
1.3.7.8	ATP
1.3.7.8	FAD
1.3.7.8	Ferredoxin
1.3.7.8	flavin
1.3.7.9	FAD
1.3.7.9	Ferredoxin
1.3.7.9	iron-sulfur centre
1.3.7.9	molybdopterin
1.3.7.9	Molybdopterin cytosine dinucleotide
1.3.7.9	molybdopterin mononucleotide
1.3.8.1	FAD
1.3.8.1	FMN
1.3.8.10	FAD
1.3.8.11	FAD
1.3.8.3	FAD
1.3.8.4	2,6-dichlorophenolindophenol
1.3.8.4	FAD
1.3.8.6	FAD
1.3.8.7	FAD
1.3.8.8	FAD
1.3.98.1	ferricyanide
1.3.98.1	flavin
1.3.98.1	FMN
1.3.98.1	ubiquinone-0
1.3.99.16	iron-sulfur centre
1.3.99.16	Molybdopterin cytosine dinucleotide
1.3.99.16	Pterin molybdenum cofactor
1.3.99.17	FAD
1.3.99.17	iron-sulfur centre
1.3.99.17	molybdopterin
1.3.99.17	Molybdopterin cytosine dinucleotide
1.3.99.18	FAD
1.3.99.18	Pterin molybdenum cofactor
1.3.99.19	FAD
1.3.99.22	4Fe-4S-center
1.3.99.22	heme
1.3.99.22	iron-sulfur centre
1.3.99.22	NADH
1.3.99.22	NADPH
1.3.99.22	S-adenosyl-L-methionine
1.3.99.24	FMN
1.3.99.28	FAD
1.3.99.31	FAD
1.3.99.32	FAD
1.3.99.33	FAD
1.3.99.33	FMN
1.3.99.34	FAD
1.3.99.34	flavin
1.3.99.4	FAD
1.3.99.4	flavin
1.3.99.5	FAD
1.3.99.6	NADH
1.3.99.8	Bactopterin
1.3.99.8	FAD
1.3.99.B1	FAD
1.3.99.B1	FADH2
1.3.99.B12	FAD
1.3.99.B2	FAD
1.4.1.1	1,N6-etheno-NAD+
1.4.1.1	3-acetylpyridine-NAD+
1.4.1.1	3-pyridinealdehyde-NAD+
1.4.1.1	deamino-NAD+
1.4.1.1	NAD+
1.4.1.1	NADH
1.4.1.1	NADP+
1.4.1.1	NADPH
1.4.1.1	nicotinamide guanine dinucleotide
1.4.1.10	NADH
1.4.1.11	3-acetylpyridine-NAD+
1.4.1.11	NAD+
1.4.1.13	FAD
1.4.1.13	flavin
1.4.1.13	FMN
1.4.1.13	NADH
1.4.1.13	NADP+
1.4.1.13	NADPH
1.4.1.14	flavin
1.4.1.14	NADH
1.4.1.15	NAD+
1.4.1.15	NADH
1.4.1.16	NADH
1.4.1.16	NADP+
1.4.1.16	NADPH
1.4.1.17	NADPH
1.4.1.18	3-acetylpyridine-NAD+
1.4.1.18	deamino-NAD+
1.4.1.18	NAD+
1.4.1.18	NADP+
1.4.1.18	nicotinamide guanine dinucleotide
1.4.1.2	NAD+
1.4.1.2	NADH
1.4.1.2	NADP+
1.4.1.2	NADPH
1.4.1.20	3-acetylpyridine-NAD+
1.4.1.20	3-pyridinealdehyde-NAD+
1.4.1.20	deamino-NAD+
1.4.1.20	NAD+
1.4.1.20	NADH
1.4.1.20	thionicotinamide-NAD+
1.4.1.21	NAD(P)+
1.4.1.21	NAD+
1.4.1.21	NADH
1.4.1.21	NADP+
1.4.1.21	NADPH
1.4.1.23	1,N6-etheno-NAD+
1.4.1.23	3-acetylpyridine-deamino-NAD+
1.4.1.23	3-acetylpyridine-NAD+
1.4.1.23	3-pyridinealdehyde-NAD+
1.4.1.23	Alpha-NAD+
1.4.1.23	deamino-NAD+
1.4.1.23	NAD+
1.4.1.23	NADH
1.4.1.23	NADP+
1.4.1.23	nicotinamide guanine dinucleotide
1.4.1.3	NAD+
1.4.1.3	NADH
1.4.1.3	NADP+
1.4.1.3	NADPH
1.4.1.4	NAD+
1.4.1.4	NADH
1.4.1.4	NADP+
1.4.1.4	NADPH
1.4.1.5	FAD
1.4.1.5	NAD+
1.4.1.7	NAD+
1.4.1.8	1,N6-etheno-NAD+
1.4.1.8	3-acetylpyridine-NAD+
1.4.1.8	3-pyridinealdehyde-NAD+
1.4.1.8	Alpha-NAD+
1.4.1.8	deamino-NAD+
1.4.1.8	NAD+
1.4.1.8	NADH
1.4.1.8	NADP+
1.4.1.8	nicotinamide guanine dinucleotide
1.4.1.9	NAD+
1.4.1.9	NADH
1.4.1.B4	NADH
1.4.1.B4	NADPH
1.4.3.10	ADP
1.4.3.10	FAD
1.4.3.11	FAD
1.4.3.12	FAD
1.4.3.16	FAD
1.4.3.19	FAD
1.4.3.19	flavin
1.4.3.19	pyrroloquinoline quinone
1.4.3.2	FAD
1.4.3.20	cysteine tryptophylquinone
1.4.3.20	lysyl-tyrosyl quinone
1.4.3.21	2,4,5-trihydroxyphenylalanine quinone
1.4.3.21	2,4,5-trihydroxyphenylalaninequinone
1.4.3.21	topaquinone
1.4.3.22	2,4,5-trihydroxyphenylalanine quinone
1.4.3.23	FAD
1.4.3.24	FAD
1.4.3.3	FAD
1.4.3.5	FMN
1.4.4.2	pyridoxal 5'-phosphate
1.4.5.1	FAD
1.4.5.1	ubiquinone
1.4.5.1	ubiquinone-0
1.4.5.1	ubiquinone-1
1.4.5.1	ubiquinone-2
1.4.5.1	ubiquinone-3
1.4.5.1	ubiquinone-4
1.4.5.1	ubiquinone-5
1.4.5.1	ubiquinone-6
1.4.5.1	ubiquinone-7
1.4.5.1	ubiquinone-8
1.4.7.1	[3Fe-4S]-center
1.4.7.1	Ferredoxin
1.4.7.1	FMN
1.4.7.1	iron-sulfur centre
1.4.9.1	cysteine tryptophylquinone
1.4.9.1	Heme c
1.4.9.1	pyrroloquinoline quinone
1.4.9.1	quinoid cofactor
1.4.9.1	quinone
1.4.9.1	tryptophan tryptophylquinone
1.4.9.2	Heme c
1.4.9.2	tryptophan tryptophylquinone
1.4.99.1	FAD
1.4.99.1	NADP+
1.4.99.1	NADPH
1.4.99.5	FAD
1.5.1.1	NAD+
1.5.1.1	NADH
1.5.1.1	NADP+
1.5.1.1	NADPH
1.5.1.15	NAD+
1.5.1.15	NADP+
1.5.1.18	NAD+
1.5.1.19	NADPH
1.5.1.2	NAD+
1.5.1.2	NADH
1.5.1.2	NADP+
1.5.1.2	NADPH
1.5.1.20	FAD
1.5.1.20	FADH2
1.5.1.20	heme
1.5.1.20	NAD+
1.5.1.20	NADH
1.5.1.20	NADPH
1.5.1.21	NADH
1.5.1.21	NADPH
1.5.1.24	NADPH
1.5.1.28	NADH
[truncated: 1,338 more rows]

## Sheet: 16.DEGxBRENDA
Supplementary Dataset 16 - Complete set of cofactors in BRENDA mapped to essential genes in DEG
Cofactor	Mycobacterium tuberculosis III	Mycobacterium tuberculosis II	Mycobacterium tuberculosis	Escherichia coli MG1655 I	Haemophilus influenzae Rd KW20	Acinetobacter baylyi ADP1	Burkholderia thailandensis	Sphingomonas wittichii	Salmonella enterica s T2	Burkholderia pseudomallei	Caulobacter crescentus	Bacillus subtilis 168	Salmonella enterica s T	Vibrio cholerae	Staphylococcus aureus N315	ARchaea_Methanococcus	Escherichia coli MG1655 II	Francisella novicida U112	Shewanella oneidensis	Salmonella enterica s T SL	Mycoplasma genitalium	Staphylococcus aureus NCTC	Streptococcus sanguinis	Porphyromonas gingivalis	Pseudomonas aeruginosa UCBPP	Streptococcus pneumoniae	Bacteroides fragilis 638R	Campylobacter jejuni	Bacteroides thetaiotaomicron	Mycoplasma pulmonis	Salmonella enterica s T 14	Salmonella typhimurium LT2	Helicobacter pylori 26695	Pseudomonas aeruginosa PAO1
ATP	70	46	61	53	53	50	39	48	45	48	47	49	45	47	44	45	42	42	48	45	46	49	43	43	32	33	35	19	34	36	9	26	17	4	0	100
NADPH	25	31	15	18	20	20	21	19	15	15	18	10	12	11	10	9	11	15	10	13	5	7	6	10	8	7	9	7	5	3	5	5	8	2	0	100
NAD+	21	24	18	13	18	20	15	16	13	12	10	10	13	8	10	11	9	9	10	10	7	4	4	9	7	5	10	6	6	3	4	6	2	1	0	100
NADP+	20	24	14	13	16	17	12	13	11	11	9	11	10	8	9	8	9	7	9	11	4	5	5	9	8	5	7	5	4	4	2	6	1	2	0	100
FAD	24	23	14	10	7	6	10	8	6	8	10	7	4	6	4	4	4	10	5	5	3	3	2	4	3	2	5	6	4	2	7	3	4	2	0	100
NADH	23	30	14	15	18	17	17	17	11	12	16	8	9	10	9	6	10	14	9	11	5	4	4	9	6	5	8	8	4	3	4	3	5	0	1	97.0588
FMN	17	17	12	10	8	8	13	9	12	11	11	5	10	7	4	4	7	10	4	7	3	2	3	2	5	3	1	5	1	0	3	2	6	1	1	97.0588
GTP	10	10	7	4	4	5	1	2	4	3	3	5	4	3	4	4	3	2	4	4	3	6	4	5	2	4	4	1	4	2	3	2	1	0	1	97.0588
S-adenosyl-L-methionine	7	6	4	6	8	4	6	3	4	5	4	5	4	5	3	1	1	3	7	3	3	1	1	3	3	2	2	3	2	3	0	1	2	3	1	97.0588
AMP	6	4	4	2	3	4	3	2	1	4	3	0	1	1	3	3	1	1	2	1	2	3	2	1	1	2	1	1	1	2	1	2	1	1	1	97.0588
Fe-S cluster	3	4	4	2	3	1	4	3	3	3	3	3	3	2	3	6	3	4	3	3	3	3	3	3	1	2	1	2	3	3	0	3	1	0	2	94.1176
ADP	5	3	2	3	3	2	1	0	2	1	1	3	2	2	3	3	2	1	2	2	3	4	3	2	0	3	2	1	1	3	0	1	1	1	3	91.1765
pyridoxal 5'-phosphate	18	19	15	6	10	10	3	8	4	4	2	4	3	4	4	13	1	4	3	1	3	0	1	1	1	2	1	0	1	2	0	0	3	1	4	88.2353
tetrahydrofolate	4	4	3	2	0	3	3	3	2	2	1	2	2	2	1	0	1	2	1	1	2	1	1	1	2	1	2	1	2	2	0	0	1	0	5	85.2941
CTP	2	2	2	3	2	2	1	0	3	1	1	2	3	1	1	1	1	0	2	2	2	3	2	4	1	3	3	1	2	2	0	0	0	0	6	82.3529
10-formyltetrahydrofolate	2	2	2	1	0	1	1	1	1	0	0	1	1	1	0	0	1	1	1	1	1	1	1	1	1	1	1	1	1	1	1	0	0	0	8	76.4706
thiamine diphosphate	9	11	9	3	4	2	2	1	4	0	1	5	4	2	2	2	1	1	1	1	2	0	0	1	1	0	1	0	1	0	0	1	0	0	9	73.5294
thioredoxin	4	3	3	2	2	3	2	1	2	2	2	2	2	3	1	0	2	1	1	0	3	1	2	0	2	1	0	1	0	0	0	0	0	0	10	70.5882
glutaredoxin	4	3	3	2	2	2	2	1	2	2	2	2	2	2	1	0	2	1	1	0	2	1	2	0	2	1	0	1	0	0	0	0	0	0	10	70.5882
5'-deoxyadenosylcobalamin	3	2	2	2	2	2	2	1	2	2	2	2	2	2	1	0	2	1	1	0	2	1	2	0	2	1	0	1	0	0	0	0	0	0	10	70.5882
adenosylcobalamin	3	2	2	2	2	2	2	1	2	2	2	2	2	2	1	0	2	1	1	0	2	1	2	0	2	1	0	1	0	0	0	0	0	0	10	70.5882
Cobalamin	3	2	2	2	2	2	2	1	2	2	2	2	2	2	1	0	2	1	1	0	2	1	2	0	2	1	0	1	0	0	0	0	0	0	10	70.5882
diferric(III)-tyrosyl radical cofactor	3	2	2	2	2	2	2	1	2	2	2	2	2	2	1	0	2	1	1	0	2	1	2	0	2	1	0	1	0	0	0	0	0	0	10	70.5882
dimanganese(III)-tyrosyl radical cofactor	3	2	2	2	2	2	2	1	2	2	2	2	2	2	1	0	2	1	1	0	2	1	2	0	2	1	0	1	0	0	0	0	0	0	10	70.5882
Fe2 III/III-Y radical cofactor	3	2	2	2	2	2	2	1	2	2	2	2	2	2	1	0	2	1	1	0	2	1	2	0	2	1	0	1	0	0	0	0	0	0	10	70.5882
manganese-iron cofactor	3	2	2	2	2	2	2	1	2	2	2	2	2	2	1	0	2	1	1	0	2	1	2	0	2	1	0	1	0	0	0	0	0	0	10	70.5882
Mn/Fe redox cofactor	3	2	2	2	2	2	2	1	2	2	2	2	2	2	1	0	2	1	1	0	2	1	2	0	2	1	0	1	0	0	0	0	0	0	10	70.5882
Mn-Fe cofactor	3	2	2	2	2	2	2	1	2	2	2	2	2	2	1	0	2	1	1	0	2	1	2	0	2	1	0	1	0	0	0	0	0	0	10	70.5882
MnIV/FeIII cofactor	3	2	2	2	2	2	2	1	2	2	2	2	2	2	1	0	2	1	1	0	2	1	2	0	2	1	0	1	0	0	0	0	0	0	10	70.5882
NrdH-redoxin	3	2	2	2	2	2	2	1	2	2	2	2	2	2	1	0	2	1	1	0	2	1	2	0	2	1	0	1	0	0	0	0	0	0	10	70.5882
flavin	9	11	7	6	1	1	1	0	4	1	0	2	3	3	3	2	2	1	1	3	1	1	0	0	0	0	0	0	0	0	8	2	0	2	11	67.6471
NAD(P)H	2	3	1	2	2	2	1	2	1	0	1	1	1	2	0	3	1	0	1	1	1	1	1	0	1	1	0	0	0	0	0	0	2	0	11	67.6471
ITP	1	1	1	2	1	1	0	0	1	0	0	2	1	1	1	1	1	0	1	1	1	2	2	2	0	2	1	0	1	1	0	0	0	0	11	67.6471
biotin	3	0	2	2	4	2	1	2	3	1	2	4	3	5	2	0	4	2	0	4	0	2	2	0	2	2	0	0	0	0	0	2	0	0	12	64.7059
heme	9	9	7	4	1	1	1	0	1	1	0	1	1	0	1	3	2	1	1	1	0	1	0	0	1	0	1	0	0	0	5	2	0	0	12	64.7059
pyridoxamine 5'-phosphate	4	6	5	2	3	3	2	2	2	2	1	2	2	1	1	1	1	2	2	1	1	0	0	0	0	0	0	0	0	0	1	0	0	0	12	64.7059
GDP	6	6	5	2	1	1	1	1	0	1	0	1	0	0	3	1	0	0	0	0	2	2	1	1	0	1	0	1	0	1	3	1	0	1	12	64.7059
methenyltetrahydrofolate	1	1	0	2	0	1	1	1	1	1	1	0	1	1	1	0	0	1	1	1	0	1	1	1	1	1	1	0	1	0	0	0	0	0	12	64.7059
3-acetylpyridine adenine nucleotide	0	1	0	1	1	1	0	1	0	1	1	1	0	1	1	0	1	1	1	1	1	1	1	1	1	1	1	0	0	1	0	0	0	0	12	64.7059
nicotinamide hypoxanthine dinucleotide phosphate	1	1	0	0	0	1	0	1	1	1	1	1	0	1	0	0	1	1	1	1	0	1	1	1	1	1	1	1	1	0	0	1	0	0	12	64.7059
(+)-methylenetetrahydrofolate	1	1	0	1	0	1	1	1	1	1	1	0	1	1	1	0	0	1	1	1	0	1	1	1	1	1	1	0	1	0	0	0	0	0	12	64.7059
(6R)-5,10-methylene-5,6,7,8-tetrahydrofolate	1	1	0	1	0	1	1	1	1	1	1	0	1	1	1	0	0	1	1	1	0	1	1	1	1	1	1	0	1	0	0	0	0	0	12	64.7059
methenyltetrahydropteroylglutamate	1	1	0	1	0	1	1	1	1	1	1	0	1	1	1	0	0	1	1	1	0	1	1	1	1	1	1	0	1	0	0	0	0	0	12	64.7059
N5,N10-methylenetetrahydrofolate	1	1	0	1	0	1	1	1	1	1	1	0	1	1	1	0	0	1	1	1	0	1	1	1	1	1	1	0	1	0	0	0	0	0	12	64.7059
dATP	3	3	2	2	1	1	0	2	1	1	1	0	1	1	1	1	0	0	0	0	2	1	0	2	0	0	1	1	0	1	0	0	0	0	14	58.8235
deazaflavin	1	1	0	2	1	1	0	1	1	0	1	1	1	1	0	0	1	1	1	1	0	0	0	0	1	0	1	1	1	0	0	0	0	0	15	55.8824
GMP	2	1	2	0	1	1	1	1	0	1	0	0	0	0	1	1	0	0	0	0	1	1	1	0	0	1	0	1	0	1	0	0	0	1	17	50
dipyrromethane	1	1	1	1	0	0	1	0	1	1	1	0	1	0	1	0	1	1	1	1	0	0	0	0	1	0	0	1	0	0	0	0	1	0	17	50
NAD(P)+	1	1	0	0	1	2	1	2	0	1	2	1	0	1	0	2	0	0	1	0	1	0	0	1	0	0	1	0	0	0	0	0	1	0	18	47.0588
succinyl-CoA	1	1	1	2	1	1	0	1	1	1	1	0	1	1	0	0	1	0	1	1	0	0	0	0	1	0	0	0	0	0	0	0	0	0	18	47.0588
3-acetylpyridine adenine dinucleotide	2	2	2	1	0	1	1	0	1	0	0	1	1	0	0	0	0	0	0	0	1	1	1	1	0	1	0	0	0	1	0	0	0	0	19	44.1176
Tetrahydrofolate derivatives	1	1	0	1	0	1	1	1	1	2	0	1	1	0	1	0	0	1	0	0	1	0	0	0	1	0	0	0	0	1	0	0	0	0	19	44.1176
Lipoyl-protein	1	1	1	1	0	0	1	1	1	1	1	1	1	0	1	0	0	1	1	0	0	0	0	0	1	0	0	0	0	0	0	0	0	0	19	44.1176
UTP	1	1	1	1	0	0	0	0	1	0	0	1	1	0	0	0	0	0	0	0	1	1	1	2	0	1	1	0	0	1	0	0	0	0	20	41.1765
4'-phosphopantetheine	0	0	0	1	0	0	0	1	1	0	1	1	1	1	0	0	1	0	0	1	1	1	1	0	0	1	0	0	0	1	0	0	0	0	20	41.1765
Dihydrolipoic acid	1	1	1	1	1	0	1	0	1	0	0	0	1	0	2	0	0	1	1	1	0	0	0	0	0	0	0	0	0	0	0	1	0	0	21	38.2353
ubiquinol	1	1	1	1	1	0	1	0	1	0	0	0	1	0	2	0	0	1	1	1	0	0	0	0	0	0	0	0	0	0	0	1	0	0	21	38.2353
acetylpyridine-NAD+	1	1	1	0	0	1	1	1	0	1	0	1	0	0	1	1	0	0	0	0	0	0	0	0	1	1	0	1	0	0	0	0	0	0	21	38.2353
thiazole-4-carboxamide adenine dinucleotide	1	1	1	0	0	1	1	1	0	1	0	1	0	0	1	1	0	0	0	0	0	0	0	0	1	1	0	1	0	0	0	0	0	0	21	38.2353
thionicotinamide-NAD+	1	1	1	0	0	1	1	1	0	1	0	1	0	0	1	1	0	0	0	0	0	0	0	0	1	1	0	1	0	0	0	0	0	0	21	38.2353
vitamin B6	1	1	1	1	0	1	1	0	1	1	0	0	1	0	0	1	1	1	1	0	0	0	0	0	0	0	0	0	0	0	0	0	0	0	21	38.2353
deamino-NAD+	0	0	0	0	1	1	0	1	0	0	1	1	0	1	0	0	1	0	1	0	0	0	0	1	0	0	1	0	1	1	0	0	0	0	22	35.2941
nicotinamide hypoxanthine dinucleotide	0	0	0	0	1	1	0	1	0	0	1	1	0	1	0	0	1	0	1	0	0	0	0	1	0	0	1	0	1	1	0	0	0	0	22	35.2941
5,10-methylenetetrahydrofolate	1	1	1	1	0	1	1	1	0	0	1	0	0	1	0	0	0	0	0	0	0	0	0	0	0	0	1	0	1	0	0	0	1	0	22	35.2941
citrate	1	0	1	0	1	1	1	1	0	1	1	0	0	0	0	1	0	0	0	0	0	1	0	0	1	0	0	0	0	0	0	1	0	0	22	35.2941
iron-sulfur centre	2	3	2	1	1	2	0	2	0	1	0	0	0	1	0	1	0	0	0	0	0	0	0	0	0	0	0	0	0	0	1	0	0	0	23	32.3529
N6-(2-carboxyethyl)-NAD+	1	1	1	1	1	0	0	0	1	0	0	0	1	0	2	0	1	0	0	1	1	0	0	0	0	0	0	0	0	0	0	0	0	0	23	32.3529
CMP	1	1	1	0	1	0	0	0	0	0	0	0	0	0	1	0	0	0	0	0	1	1	1	0	0	1	0	0	0	1	0	0	0	1	23	32.3529
FMNH2	1	2	2	0	1	1	0	1	1	0	1	0	0	0	0	1	0	0	0	0	0	0	0	0	0	0	0	0	0	0	0	0	1	0	24	29.4118
4Fe-4S-center	2	3	3	1	0	2	0	1	0	1	0	0	0	0	0	2	0	0	0	0	0	0	0	0	0	0	0	0	0	0	1	0	0	0	25	26.4706
Flavins	0	1	1	0	1	1	0	1	1	0	1	0	0	0	0	1	0	0	0	0	0	0	0	0	0	0	0	0	0	0	0	0	1	0	25	26.4706
acetyl-CoA	1	2	2	0	2	2	0	0	0	0	0	0	0	0	1	1	0	0	0	0	1	0	0	0	0	0	0	0	0	0	0	0	0	0	26	23.5294
IDP	1	0	1	0	0	1	1	1	0	1	0	0	0	0	0	1	0	0	0	0	0	0	0	0	0	0	0	1	0	0	0	0	0	0	26	23.5294
IMP	1	0	1	0	0	1	1	1	0	1	0	0	0	0	0	1	0	0	0	0	0	0	0	0	0	0	0	1	0	0	0	0	0	0	26	23.5294
MgATP2-	3	3	3	0	0	0	0	0	0	0	0	0	0	0	0	2	0	0	0	0	1	0	0	0	0	1	0	0	0	0	0	0	0	0	28	17.6471
MnATP2-	3	3	3	0	0	0	0	0	0	0	0	0	0	0	0	1	0	0	0	0	1	0	0	0	0	1	0	0	0	0	0	0	0	0	28	17.6471
MnGTP2-	3	3	3	0	0	0	0	0	0	0	0	0	0	0	0	1	0	0	0	0	1	0	0	0	0	1	0	0	0	0	0	0	0	0	28	17.6471
N10-formyltetrahydrofolate	2	2	1	0	1	0	0	0	0	0	0	0	0	0	1	0	0	0	0	0	0	0	0	0	0	0	0	0	0	0	1	0	0	0	28	17.6471
Ferredoxin	0	1	0	0	2	1	0	0	0	0	0	1	0	1	0	1	0	0	0	0	0	0	0	0	0	0	0	0	0	0	0	0	0	0	28	17.6471
FADH2	1	1	1	1	0	0	0	0	0	0	0	0	0	0	1	0	0	0	0	0	0	0	0	0	0	0	1	0	0	0	0	0	0	0	28	17.6471
deamino-NADH	0	1	1	0	1	0	0	0	1	0	0	0	0	1	0	0	0	0	0	0	0	0	0	0	0	0	0	0	0	0	1	0	0	0	28	17.6471
flavin adenine dinucleotide	0	1	1	0	1	0	0	0	0	0	0	0	0	1	0	0	0	0	0	0	0	0	0	0	0	1	0	0	0	0	1	0	0	0	28	17.6471
[4Fe-4S]-center	1	1	1	0	1	1	0	0	0	0	0	0	0	0	0	1	0	0	0	0	0	0	0	0	0	0	0	0	0	0	0	0	0	0	28	17.6471
cis-propargyl biotin	0	0	0	1	1	0	0	0	0	0	0	1	0	1	0	0	1	0	0	1	0	0	0	0	0	0	0	0	0	0	0	0	0	0	28	17.6471
desthiobiotin azide	0	0	0	1	1	0	0	0	0	0	0	1	0	1	0	0	1	0	0	1	0	0	0	0	0	0	0	0	0	0	0	0	0	0	28	17.6471
heme b	4	3	3	1	0	0	0	0	0	0	0	0	0	0	0	0	0	0	0	0	0	0	0	0	0	0	0	0	0	0	1	0	0	0	29	14.7059
Heme c	3	3	3	0	1	0	0	0	0	0	0	0	0	0	0	0	0	0	0	0	0	0	0	0	0	0	0	0	0	0	1	0	0	0	29	14.7059
Fe-S center	0	1	0	0	2	1	0	0	0	0	0	0	0	1	0	1	0	0	0	0	0	0	0	0	0	0	0	0	0	0	0	0	0	0	29	14.7059
TTP	0	0	0	0	0	0	0	0	0	0	0	1	0	0	0	0	0	0	0	0	0	1	1	1	0	1	0	0	0	0	0	0	0	0	29	14.7059
2,3-bisphosphoglyceric acid	0	1	0	0	1	0	0	1	0	0	0	0	0	0	0	0	0	0	0	0	0	0	1	1	0	0	0	0	0	0	0	0	0	0	29	14.7059
riboflavin	1	1	2	0	0	0	0	0	0	0	0	0	0	0	0	1	0	0	0	0	0	0	0	0	0	0	0	0	0	0	0	0	0	0	30	11.7647
dGTP	0	0	0	1	0	0	0	0	0	0	0	0	0	0	1	0	0	0	0	0	1	0	0	1	0	0	0	0	0	0	0	0	0	0	30	11.7647
10-formyl-5,8-dideazafolate	1	1	0	0	1	0	0	0	0	0	0	0	0	0	1	0	0	0	0	0	0	0	0	0	0	0	0	0	0	0	0	0	0	0	30	11.7647
formate	1	1	0	0	1	0	0	0	0	0	0	0	0	0	1	0	0	0	0	0	0	0	0	0	0	0	0	0	0	0	0	0	0	0	30	11.7647
L-(-)-10-formyltetrahydrofolate	1	1	0	0	1	0	0	0	0	0	0	0	0	0	1	0	0	0	0	0	0	0	0	0	0	0	0	0	0	0	0	0	0	0	30	11.7647
N5,N10-methenyltetrahydrofolate	1	1	0	0	1	0	0	0	0	0	0	0	0	0	1	0	0	0	0	0	0	0	0	0	0	0	0	0	0	0	0	0	0	0	30	11.7647
3-acetylpyridine-NADH	0	1	1	0	1	0	0	0	0	0	0	0	0	1	0	0	0	0	0	0	0	0	0	0	0	0	0	0	0	0	0	0	0	0	30	11.7647
Flavodoxin	0	1	0	0	1	1	0	0	0	0	0	0	0	1	0	0	0	0	0	0	0	0	0	0	0	0	0	0	0	0	0	0	0	0	30	11.7647
thio-NAD+	1	0	0	1	0	0	0	0	0	0	0	0	0	0	0	0	0	0	0	0	0	1	1	0	0	0	0	0	0	0	0	0	0	0	30	11.7647
thio-NADP+	1	0	0	1	0	0	0	0	0	0	0	0	0	0	0	0	0	0	0	0	0	1	1	0	0	0	0	0	0	0	0	0	0	0	30	11.7647
Heme a	3	3	3	0	0	0	0	0	0	0	0	0	0	0	0	0	0	0	0	0	0	0	0	0	0	0	0	0	0	0	0	0	0	0	31	8.82353
Heme a3	3	3	3	0	0	0	0	0	0	0	0	0	0	0	0	0	0	0	0	0	0	0	0	0	0	0	0	0	0	0	0	0	0	0	31	8.82353
protoheme	3	3	3	0	0	0	0	0	0	0	0	0	0	0	0	0	0	0	0	0	0	0	0	0	0	0	0	0	0	0	0	0	0	0	31	8.82353
siroheme	1	1	1	0	0	0	0	0	0	0	0	0	0	0	0	0	0	0	0	0	0	0	0	0	0	0	0	0	0	0	0	0	0	0	31	8.82353
cytochrome b	1	0	0	0	0	0	0	0	0	0	0	0	0	0	0	1	0	0	0	0	0	0	0	0	0	0	0	0	0	0	1	0	0	0	31	8.82353
cytochrome	0	0	0	2	0	0	0	0	0	0	0	0	0	0	0	0	1	0	0	0	0	0	0	0	0	0	0	0	0	0	0	0	0	0	32	5.88235
ubiquinol-8	0	0	0	2	0	0	0	0	0	0	0	0	0	0	0	0	1	0	0	0	0	0	0	0	0	0	0	0	0	0	0	0	0	0	32	5.88235
ubiquinone-8	0	0	0	2	0	0	0	0	0	0	0	0	0	0	0	0	1	0	0	0	0	0	0	0	0	0	0	0	0	0	0	0	0	0	32	5.88235
molybdenum cofactor	0	0	0	1	1	0	0	0	0	0	0	0	0	0	0	0	0	0	0	0	0	0	0	0	0	0	0	0	0	0	0	0	0	0	32	5.88235
adenosine	0	0	0	0	0	0	0	0	0	0	1	0	0	0	0	0	0	0	0	0	0	0	0	0	0	0	0	0	0	0	0	0	1	0	32	5.88235
S-adenosyl-L-homocysteine	0	0	0	0	0	0	0	0	0	0	1	0	0	0	0	0	0	0	0	0	0	0	0	0	0	0	0	0	0	0	0	0	1	0	32	5.88235
dithiothreitol	0	0	0	0	0	1	0	0	0	0	0	0	0	0	0	0	0	0	0	0	1	0	0	0	0	0	0	0	0	0	0	0	0	0	32	5.88235
5'-adenylyl beta,gamma-imidotriphosphate	0	0	0	0	0	0	0	0	0	0	0	0	0	0	0	0	0	0	0	0	0	0	0	0	0	0	0	1	0	0	0	0	0	1	32	5.88235
adenosine 5'-(alpha,beta-methylene)triphosphate	0	0	0	0	0	0	0	0	0	0	0	0	0	0	0	0	0	0	0	0	0	0	0	0	0	0	0	1	0	0	0	0	0	1	32	5.88235
ATPgammaS	0	0	0	0	0	0	0	0	0	0	0	0	0	0	0	0	0	0	0	0	0	0	0	0	0	0	0	1	0	0	0	0	0	1	32	5.88235
beta,gamma-Imido-ATP	0	0	0	0	0	0	0	0	0	0	0	0	0	0	0	0	0	0	0	0	0	0	0	0	0	0	0	1	0	0	0	0	0	1	32	5.88235
CDP	1	1	0	0	0	0	0	0	0	0	0	0	0	0	0	0	0	0	0	0	0	0	0	0	0	0	0	0	0	0	0	0	0	0	32	5.88235
CoA	1	1	0	0	0	0	0	0	0	0	0	0	0	0	0	0	0	0	0	0	0	0	0	0	0	0	0	0	0	0	0	0	0	0	32	5.88235
Pyruvoyl group	0	0	0	0	0	0	0	0	0	0	0	0	0	0	0	1	0	0	0	0	0	0	0	0	0	0	1	0	0	0	0	0	0	0	32	5.88235
pterin	0	0	0	1	0	0	0	0	0	0	0	0	0	0	0	1	0	0	0	0	0	0	0	0	0	0	0	0	0	0	0	0	0	0	32	5.88235
2'-(5''-phosphoribosyl)-3'-dephospho-coenzyme A	0	0	0	0	2	0	0	0	0	0	0	0	0	0	0	0	0	0	0	0	0	0	0	0	0	0	0	0	0	0	0	0	0	0	33	2.94118
coenzyme F420	0	0	0	0	0	0	0	0	0	0	0	0	0	0	0	2	0	0	0	0	0	0	0	0	0	0	0	0	0	0	0	0	0	0	33	2.94118
3'-NADPH	0	0	0	0	0	0	0	0	0	0	0	0	0	0	0	0	0	0	0	0	0	0	0	0	0	0	1	0	0	0	0	0	0	0	33	2.94118
alpha-NADPH	0	0	0	0	0	0	0	0	0	0	0	0	0	0	0	0	0	0	0	0	0	0	0	0	0	0	1	0	0	0	0	0	0	0	33	2.94118
beta-NADPH	0	0	0	0	0	0	0	0	0	0	0	0	0	0	0	0	0	0	0	0	0	0	0	0	0	0	1	0	0	0	0	0	0	0	33	2.94118
thio-NADPH	0	0	0	0	0	0	0	0	0	0	0	0	0	0	0	0	0	0	0	0	0	0	0	0	0	0	1	0	0	0	0	0	0	0	33	2.94118
molybdopterin	0	0	0	1	0	0	0	0	0	0	0	0	0	0	0	0	0	0	0	0	0	0	0	0	0	0	0	0	0	0	0	0	0	0	33	2.94118
[2Fe-2S] cluster	0	0	0	1	0	0	0	0	0	0	0	0	0	0	0	0	0	0	0	0	0	0	0	0	0	0	0	0	0	0	0	0	0	0	33	2.94118
alpha,beta-methylene ATP	0	0	0	1	0	0	0	0	0	0	0	0	0	0	0	0	0	0	0	0	0	0	0	0	0	0	0	0	0	0	0	0	0	0	33	2.94118
ferricyanide	0	0	0	1	0	0	0	0	0	0	0	0	0	0	0	0	0	0	0	0	0	0	0	0	0	0	0	0	0	0	0	0	0	0	33	2.94118
flavodoxin A	0	0	0	1	0	0	0	0	0	0	0	0	0	0	0	0	0	0	0	0	0	0	0	0	0	0	0	0	0	0	0	0	0	0	33	2.94118
bis(molybdopterin guanine dinucleotide)molybdenum cofactor	0	0	0	0	1	0	0	0	0	0	0	0	0	0	0	0	0	0	0	0	0	0	0	0	0	0	0	0	0	0	0	0	0	0	33	2.94118
methyl viologen	0	0	0	0	1	0	0	0	0	0	0	0	0	0	0	0	0	0	0	0	0	0	0	0	0	0	0	0	0	0	0	0	0	0	33	2.94118
molybdenum bis-molybdopterin guanine dinucleotide	0	0	0	0	1	0	0	0	0	0	0	0	0	0	0	0	0	0	0	0	0	0	0	0	0	0	0	0	0	0	0	0	0	0	33	2.94118
molybdo-bis(pyranopterin guanine dinucleotide)	0	0	0	0	1	0	0	0	0	0	0	0	0	0	0	0	0	0	0	0	0	0	0	0	0	0	0	0	0	0	0	0	0	0	33	2.94118
molybdopterin guanine dinucleotide	0	0	0	0	1	0	0	0	0	0	0	0	0	0	0	0	0	0	0	0	0	0	0	0	0	0	0	0	0	0	0	0	0	0	33	2.94118
cobinamide	1	0	0	0	0	0	0	0	0	0	0	0	0	0	0	0	0	0	0	0	0	0	0	0	0	0	0	0	0	0	0	0	0	0	33	2.94118
menaquinol-6	1	0	0	0	0	0	0	0	0	0	0	0	0	0	0	0	0	0	0	0	0	0	0	0	0	0	0	0	0	0	0	0	0	0	33	2.94118
vitamin B12	1	0	0	0	0	0	0	0	0	0	0	0	0	0	0	0	0	0	0	0	0	0	0	0	0	0	0	0	0	0	0	0	0	0	33	2.94118
ubiquinone	0	0	0	0	0	0	0	0	0	0	0	0	0	0	0	0	0	0	0	0	0	0	0	0	0	0	0	0	0	0	1	0	0	0	33	2.94118
2,3-dimethoxy-5-methyl-6-pentyl-1,4-benzoquinone	0	0	0	0	0	0	0	0	0	0	0	0	0	0	0	0	0	0	0	0	0	0	0	0	0	0	0	0	0	0	1	0	0	0	33	2.94118
2,6-dichlorophenolindophenol	0	0	0	0	0	0	0	0	0	0	0	0	0	0	0	0	0	0	0	0	0	0	0	0	0	0	0	0	0	0	1	0	0	0	33	2.94118
5,10-methenyltetrahydrofolate	0	0	0	1	0	0	0	0	0	0	0	0	0	0	0	0	0	0	0	0	0	0	0	0	0	0	0	0	0	0	0	0	0	0	33	2.94118
5,10-methenyltetrahydropterolypolyglutamate	0	0	0	1	0	0	0	0	0	0	0	0	0	0	0	0	0	0	0	0	0	0	0	0	0	0	0	0	0	0	0	0	0	0	33	2.94118
5-deazaflavin	0	0	0	1	0	0	0	0	0	0	0	0	0	0	0	0	0	0	0	0	0	0	0	0	0	0	0	0	0	0	0	0	0	0	33	2.94118
7,8-didemethyl-8-hydroxy-5-deazaflavin	0	0	0	1	0	0	0	0	0	0	0	0	0	0	0	0	0	0	0	0	0	0	0	0	0	0	0	0	0	0	0	0	0	0	33	2.94118
7,8-didemethyl-8-hydroxy-5-deazariboflavin	0	0	0	1	0	0	0	0	0	0	0	0	0	0	0	0	0	0	0	0	0	0	0	0	0	0	0	0	0	0	0	0	0	0	33	2.94118
8-hydroxy-5-deazaflavin	0	0	0	1	0	0	0	0	0	0	0	0	0	0	0	0	0	0	0	0	0	0	0	0	0	0	0	0	0	0	0	0	0	0	33	2.94118
8-hydroxy-5-deazariboflavin	0	0	0	1	0	0	0	0	0	0	0	0	0	0	0	0	0	0	0	0	0	0	0	0	0	0	0	0	0	0	0	0	0	0	33	2.94118
8-hydroxy-7,8-didemethyl-5-deazariboflavin	0	0	0	1	0	0	0	0	0	0	0	0	0	0	0	0	0	0	0	0	0	0	0	0	0	0	0	0	0	0	0	0	0	0	33	2.94118
8-iodo-8-demethylriboflavin	0	0	0	1	0	0	0	0	0	0	0	0	0	0	0	0	0	0	0	0	0	0	0	0	0	0	0	0	0	0	0	0	0	0	33	2.94118
8-iodoflavin	0	0	0	1	0	0	0	0	0	0	0	0	0	0	0	0	0	0	0	0	0	0	0	0	0	0	0	0	0	0	0	0	0	0	33	2.94118
benzyl viologen	0	0	0	0	0	0	0	0	0	0	0	0	0	0	0	0	0	0	0	0	0	0	0	0	0	0	0	0	0	0	1	0	0	0	33	2.94118
Calmodulin	0	0	0	0	1	0	0	0	0	0	0	0	0	0	0	0	0	0	0	0	0	0	0	0	0	0	0	0	0	0	0	0	0	0	33	2.94118
FADH	0	0	0	1	0	0	0	0	0	0	0	0	0	0	0	0	0	0	0	0	0	0	0	0	0	0	0	0	0	0	0	0	0	0	33	2.94118
folate	0	0	0	1	0	0	0	0	0	0	0	0	0	0	0	0	0	0	0	0	0	0	0	0	0	0	0	0	0	0	0	0	0	0	33	2.94118
heme b556	0	0	0	0	0	0	0	0	0	0	0	0	0	0	0	0	0	0	0	0	0	0	0	0	0	0	0	0	0	0	1	0	0	0	33	2.94118
phenazine methosulfate	0	0	0	0	0	0	0	0	0	0	0	0	0	0	0	0	0	0	0	0	0	0	0	0	0	0	0	0	0	0	1	0	0	0	33	2.94118
Plumbagin	0	0	0	0	0	0	0	0	0	0	0	0	0	0	0	0	0	0	0	0	0	0	0	0	0	0	0	0	0	0	1	0	0	0	33	2.94118
quinone	0	0	0	0	0	0	0	0	0	0	0	0	0	0	0	0	0	0	0	0	0	0	0	0	0	0	0	0	0	0	1	0	0	0	33	2.94118
FeMo cofactor	0	0	0	0	0	0	0	0	0	0	0	0	0	0	0	1	0	0	0	0	0	0	0	0	0	0	0	0	0	0	0	0	0	0	33	2.94118
FeMo protein	0	0	0	0	0	0	0	0	0	0	0	0	0	0	0	1	0	0	0	0	0	0	0	0	0	0	0	0	0	0	0	0	0	0	33	2.94118
iron cofactor	0	0	0	0	0	0	0	0	0	0	0	0	0	0	0	1	0	0	0	0	0	0	0	0	0	0	0	0	0	0	0	0	0	0	33	2.94118
iron-molybdenum cofactor	0	0	0	0	0	0	0	0	0	0	0	0	0	0	0	1	0	0	0	0	0	0	0	0	0	0	0	0	0	0	0	0	0	0	33	2.94118
iron-vanadium cofactor	0	0	0	0	0	0	0	0	0	0	0	0	0	0	0	1	0	0	0	0	0	0	0	0	0	0	0	0	0	0	0	0	0	0	33	2.94118
	422	407	321	268	261	248	206	205	201	196	193	187	185	183	167	166	159	159	157	148	147	135	133	129	128	119	115	95	87	83	72	72	62	27

## Sheet: 17.DEGxBRENDA_CorrectedClasses
Supplementary Dataset 17 - Correction for classes of cofactors in BRENDA mapped to essential genes in DEG
In column "One representative": 1-YES;0-NO
	Folates/Pterins															CoA						pydx5p				Quinones
Dataset	tetrahydrofolate	10-formyltetrahydrofolate	methenyltetrahydrofolate	(+)-methylenetetrahydrofolate	(6R)-5,10-methylene-5,6,7,8-tetrahydrofolate	N5,N10-methylenetetrahydrofolate	Tetrahydrofolate derivatives	5,10-methylenetetrahydrofolate	N10-formyltetrahydrofolate	10-formyl-5,8-dideazafolate	L-(-)-10-formyltetrahydrofolate	N5,N10-methenyltetrahydrofolate	5,10-methenyltetrahydrofolate	folate	One representative	succinyl-CoA	acetyl-CoA	CoA	2'-(5''-phosphoribosyl)-3'-dephospho-coenzyme A	coenzyme A	One representative	pyridoxal 5'-phosphate	pyridoxamine 5'-phosphate	vitamin B6	One representative	ubiquinone-8	ubiquinone	2,3-dimethoxy-5-methyl-6-pentyl-1,4-benzoquinone	quinone	pyrroloquinoline quinone	2,4,5-trihydroxyphenylalanine quinone	2,4,5-trihydroxyphenylalaninequinone	2,7,9-tricarboxypyrroloquinoline quinone	anthraquinone-2,6-disulfonate	benzoquinone	cysteine tryptophylquinone	lysyl-tyrosyl quinone	menaquinone	phylloquinone	plastoquinone	pyrroloquinoline-quinone	semiquinone	topaquinone	tryptophan tryptophylquinone	ubiquinone-0	ubiquinone-1	ubiquinone-2	ubiquinone-3	ubiquinone-4
Acinetobacter baylyi ADP1	3	1	1	1	1	1	1	1	0	0	0	0	0	0	1	1	2	0	0	0	1	10	3	1	1	0	0	0	0	0	0	0	0	0	0	0	0	0	0	0	0	0	0	0	0	0	0	0	0
Bacillus subtilis 168	2	1	0	0	0	0	1	0	0	0	0	0	0	0	1	0	0	0	0	0	0	4	2	0	1	0	0	0	0	0	0	0	0	0	0	0	0	0	0	0	0	0	0	0	0	0	0	0	0
Bacteroides fragilis 638R	2	1	1	1	1	1	0	1	0	0	0	0	0	0	1	0	0	0	0	0	0	1	0	0	1	0	0	0	0	0	0	0	0	0	0	0	0	0	0	0	0	0	0	0	0	0	0	0	0
Bacteroides thetaiotaomicron	2	1	1	1	1	1	0	1	0	0	0	0	0	0	1	0	0	0	0	0	0	1	0	0	1	0	0	0	0	0	0	0	0	0	0	0	0	0	0	0	0	0	0	0	0	0	0	0	0
Burkholderia pseudomallei	2	0	1	1	1	1	2	0	0	0	0	0	0	0	1	1	0	0	0	0	1	4	2	1	1	0	0	0	0	0	0	0	0	0	0	0	0	0	0	0	0	0	0	0	0	0	0	0	0
Burkholderia thailandensis	3	1	1	1	1	1	1	1	0	0	0	0	0	0	1	0	0	0	0	0	0	3	2	1	1	0	0	0	0	0	0	0	0	0	0	0	0	0	0	0	0	0	0	0	0	0	0	0	0
Campylobacter jejuni	1	1	0	0	0	0	0	0	0	0	0	0	0	0	1	0	0	0	0	0	0	0	0	0	0	0	0	0	0	0	0	0	0	0	0	0	0	0	0	0	0	0	0	0	0	0	0	0	0
Caulobacter crescentus	1	0	1	1	1	1	0	1	0	0	0	0	0	0	1	1	0	0	0	0	1	2	1	0	1	0	0	0	0	0	0	0	0	0	0	0	0	0	0	0	0	0	0	0	0	0	0	0	0
Escherichia coli MG1655 I	2	1	2	1	1	1	1	1	0	0	0	0	1	1	1	2	0	0	0	0	1	6	2	1	1	2	0	0	0	0	0	0	0	0	0	0	0	0	0	0	0	0	0	0	0	0	0	0	0
Escherichia coli MG1655 II	1	1	0	0	0	0	0	0	0	0	0	0	0	0	1	1	0	0	0	0	1	1	1	1	1	1	0	0	0	0	0	0	0	0	0	0	0	0	0	0	0	0	0	0	0	0	0	0	0
Francisella novicida U112	2	1	1	1	1	1	1	0	0	0	0	0	0	0	1	0	0	0	0	0	0	4	2	1	1	0	0	0	0	0	0	0	0	0	0	0	0	0	0	0	0	0	0	0	0	0	0	0	0
Haemophilus influenzae Rd KW20	0	0	0	0	0	0	0	0	1	1	1	1	0	0	1	1	2	0	2	0	1	10	3	0	1	0	0	0	0	0	0	0	0	0	0	0	0	0	0	0	0	0	0	0	0	0	0	0	0
Helicobacter pylori 26695	1	0	0	0	0	0	0	1	0	0	0	0	0	0	1	0	0	0	0	0	0	3	0	0	1	0	0	0	0	0	0	0	0	0	0	0	0	0	0	0	0	0	0	0	0	0	0	0	0
Mycobacterium tuberculosis	3	2	0	0	0	0	0	1	1	0	0	0	0	0	1	1	2	0	0	0	1	15	5	1	1	0	0	0	0	0	0	0	0	0	0	0	0	0	0	0	0	0	0	0	0	0	0	0	0
Mycobacterium tuberculosis II	4	2	1	1	1	1	1	1	2	1	1	1	0	0	1	1	2	1	0	0	1	19	6	1	1	0	0	0	0	0	0	0	0	0	0	0	0	0	0	0	0	0	0	0	0	0	0	0	0
Mycobacterium tuberculosis III	4	2	1	1	1	1	1	1	2	1	1	1	0	0	1	1	1	1	0	0	1	18	4	1	1	0	0	0	0	0	0	0	0	0	0	0	0	0	0	0	0	0	0	0	0	0	0	0	0
Mycoplasma genitalium	2	1	0	0	0	0	1	0	0	0	0	0	0	0	1	0	1	0	0	0	1	3	1	0	1	0	0	0	0	0	0	0	0	0	0	0	0	0	0	0	0	0	0	0	0	0	0	0	0
Mycoplasma pulmonis	2	1	0	0	0	0	1	0	0	0	0	0	0	0	1	0	0	0	0	0	0	2	0	0	1	0	0	0	0	0	0	0	0	0	0	0	0	0	0	0	0	0	0	0	0	0	0	0	0
Porphyromonas gingivalis	1	1	1	1	1	1	0	0	0	0	0	0	0	0	1	0	0	0	0	0	0	1	0	0	1	0	0	0	0	0	0	0	0	0	0	0	0	0	0	0	0	0	0	0	0	0	0	0	0
Pseudomonas aeruginosa PAO1	0	0	0	0	0	0	0	0	0	0	0	0	0	0	0	0	0	0	0	0	0	1	0	0	1	0	0	0	0	0	0	0	0	0	0	0	0	0	0	0	0	0	0	0	0	0	0	0	0
Pseudomonas aeruginosa UCBPP	2	1	1	1	1	1	1	0	0	0	0	0	0	0	1	1	0	0	0	0	1	1	0	0	1	0	0	0	0	0	0	0	0	0	0	0	0	0	0	0	0	0	0	0	0	0	0	0	0
Salmonella enterica s T	2	1	1	1	1	1	1	0	0	0	0	0	0	0	1	1	0	0	0	0	1	3	2	1	1	0	0	0	0	0	0	0	0	0	0	0	0	0	0	0	0	0	0	0	0	0	0	0	0
Salmonella enterica s T2	2	1	1	1	1	1	1	0	0	0	0	0	0	0	1	1	0	0	0	0	1	4	2	1	1	0	0	0	0	0	0	0	0	0	0	0	0	0	0	0	0	0	0	0	0	0	0	0	0
Salmonella enterica s T SL	1	1	1	1	1	1	0	0	0	0	0	0	0	0	1	1	0	0	0	0	1	1	1	0	1	0	0	0	0	0	0	0	0	0	0	0	0	0	0	0	0	0	0	0	0	0	0	0	0
Salmonella enterica s T 14	0	1	0	0	0	0	0	0	1	0	0	0	0	0	1	0	0	0	0	0	0	0	1	0	1	0	1	1	1	0	0	0	0	0	0	0	0	0	0	0	0	0	0	0	0	0	0	0	0
Salmonella typhimurium LT2	0	0	0	0	0	0	0	0	0	0	0	0	0	0	0	0	0	0	0	0	0	0	0	0	0	0	0	0	0	0	0	0	0	0	0	0	0	0	0	0	0	0	0	0	0	0	0	0	0
Shewanella oneidensis	1	1	1	1	1	1	0	0	0	0	0	0	0	0	1	1	0	0	0	0	1	3	2	1	1	0	0	0	0	0	0	0	0	0	0	0	0	0	0	0	0	0	0	0	0	0	0	0	0
Sphingomonas wittichii	3	1	1	1	1	1	1	1	0	0	0	0	0	0	1	1	0	0	0	0	1	8	2	0	1	0	0	0	0	0	0	0	0	0	0	0	0	0	0	0	0	0	0	0	0	0	0	0	0
Staphylococcus aureus N315	1	0	1	1	1	1	1	0	1	1	1	1	0	0	1	0	1	0	0	0	1	4	1	0	1	0	0	0	0	0	0	0	0	0	0	0	0	0	0	0	0	0	0	0	0	0	0	0	0
Staphylococcus aureus NCTC	1	1	1	1	1	1	0	0	0	0	0	0	0	0	1	0	0	0	0	0	0	0	0	0	0	0	0	0	0	0	0	0	0	0	0	0	0	0	0	0	0	0	0	0	0	0	0	0	0
Streptococcus pneumoniae	1	1	1	1	1	1	0	0	0	0	0	0	0	0	1	0	0	0	0	0	0	2	0	0	1	0	0	0	0	0	0	0	0	0	0	0	0	0	0	0	0	0	0	0	0	0	0	0	0
Streptococcus sanguinis	1	1	1	1	1	1	0	0	0	0	0	0	0	0	1	0	0	0	0	0	0	1	0	0	1	0	0	0	0	0	0	0	0	0	0	0	0	0	0	0	0	0	0	0	0	0	0	0	0
Vibrio cholerae	2	1	1	1	1	1	0	1	0	0	0	0	0	0	1	1	0	0	0	0	1	4	1	0	1	0	0	0	0	0	0	0	0	0	0	0	0	0	0	0	0	0	0	0	0	0	0	0	0
ARchaea_Methanococcus	0	0	0	0	0	0	0	0	0	0	0	0	0	0	0	0	1	0	0	0	1	13	1	1	1	0	0	0	0	0	0	0	0	0	0	0	0	0	0	0	0	0	0	0	0	0	0	0	0
datasets excluding this class															3						15				3
% datasets including this an essential gene associated with this class															91.1765						55.8824				91.1765
[truncated: 28 more columns]
