# Supplementary material for: Integration of Biomass Formulations of Genome-Scale Metabolic Models with Experimental Data Reveals Universally Essential Cofactors in Prokaryotes
Source: Metab Eng. 2017 Jan;39:200–8. doi: 10.1016/j.ymben.2016.12.002 (PMC5249239; doi:10.1016/j.ymben.2016.12.002)
Supplement: Supplementary file 6 — Supplementary material: Supplementary Datasets 18–19: Essentiality predictions by modified iNJ661v. [file mmc6.zip › mmc6.xlsx]

## Sheet: 18.Critical genes iNJ661v
Supplementary Dataset 18 - Predicted essential genes with different formulations of iNJ661v
Medium: Default - model's default; Middlebrook - abstraction according to Sasseti et al. 2003(see main paper section 4.7); Rich - all drains open
Original Model, Original BOF			Completed model, original BOF			Completed model, Completed BOF			Completed Model, Core BOF
Default	Middlebrook	Rich	Default	Middlebrook	Rich	Default	Middlebrook	Rich	Default	Middlebrook	Rich
Rv0013	Rv0013	Rv0013	Rv0013	Rv0013	Rv0013	Rv0013	Rv0013	Rv0013	Rv0013	Rv0013	Rv0013
Rv0046c	Rv0046c	Rv0046c	Rv0046c	Rv0046c	Rv0046c	Rv0046c	Rv0046c	Rv0046c	Rv0357c	Rv0357c	Rv0357c
Rv0098	Rv0098	Rv0098	Rv0098	Rv0098	Rv0098	Rv0098	Rv0098	Rv0098	Rv0363c	Rv0363c	Rv0414c
Rv0334	Rv0334	Rv0334	Rv0334	Rv0334	Rv0334	Rv0334	Rv0334	Rv0334	Rv0391	Rv0391	Rv0417
Rv0357c	Rv0357c	Rv0357c	Rv0357c	Rv0357c	Rv0357c	Rv0357c	Rv0357c	Rv0357c	Rv0414c	Rv0414c	Rv0422c
Rv0363c	Rv0363c	Rv0414c	Rv0363c	Rv0363c	Rv0414c	Rv0363c	Rv0363c	Rv0414c	Rv0417	Rv0417	Rv0423c
Rv0391	Rv0391	Rv0417	Rv0391	Rv0391	Rv0417	Rv0391	Rv0391	Rv0417	Rv0422c	Rv0422c	Rv0436c
Rv0414c	Rv0414c	Rv0422c	Rv0414c	Rv0414c	Rv0422c	Rv0414c	Rv0414c	Rv0422c	Rv0423c	Rv0423c	Rv0437c
Rv0417	Rv0417	Rv0423c	Rv0417	Rv0417	Rv0423c	Rv0417	Rv0417	Rv0423c	Rv0436c	Rv0436c	Rv0482
Rv0422c	Rv0422c	Rv0436c	Rv0422c	Rv0422c	Rv0436c	Rv0422c	Rv0422c	Rv0436c	Rv0437c	Rv0437c	Rv0509
Rv0423c	Rv0423c	Rv0437c	Rv0423c	Rv0423c	Rv0437c	Rv0423c	Rv0423c	Rv0437c	Rv0482	Rv0482	Rv0510
Rv0436c	Rv0436c	Rv0470c	Rv0436c	Rv0436c	Rv0470c	Rv0436c	Rv0436c	Rv0470c	Rv0500	Rv0500	Rv0511
Rv0437c	Rv0437c	Rv0482	Rv0437c	Rv0437c	Rv0482	Rv0437c	Rv0437c	Rv0482	Rv0509	Rv0509	Rv0512
Rv0470c	Rv0470c	Rv0509	Rv0470c	Rv0470c	Rv0509	Rv0470c	Rv0470c	Rv0509	Rv0510	Rv0510	Rv0524
Rv0482	Rv0482	Rv0510	Rv0482	Rv0482	Rv0510	Rv0482	Rv0482	Rv0510	Rv0511	Rv0511	Rv0570
Rv0500	Rv0500	Rv0511	Rv0500	Rv0500	Rv0511	Rv0500	Rv0500	Rv0511	Rv0512	Rv0512	Rv0733
Rv0509	Rv0509	Rv0512	Rv0509	Rv0509	Rv0512	Rv0509	Rv0509	Rv0512	Rv0524	Rv0524	Rv0772
Rv0510	Rv0510	Rv0524	Rv0510	Rv0510	Rv0524	Rv0510	Rv0510	Rv0524	Rv0570	Rv0570	Rv0777
Rv0511	Rv0511	Rv0570	Rv0511	Rv0511	Rv0570	Rv0511	Rv0511	Rv0570	Rv0618	Rv0618	Rv0780
Rv0512	Rv0512	Rv0644c	Rv0512	Rv0512	Rv0644c	Rv0512	Rv0512	Rv0644c	Rv0619	Rv0619	Rv0788
Rv0524	Rv0524	Rv0733	Rv0524	Rv0524	Rv0733	Rv0524	Rv0524	Rv0733	Rv0620	Rv0620	Rv0803
Rv0570	Rv0570	Rv0772	Rv0570	Rv0570	Rv0772	Rv0570	Rv0570	Rv0772	Rv0733	Rv0733	Rv0809
Rv0618	Rv0618	Rv0777	Rv0618	Rv0618	Rv0777	Rv0618	Rv0618	Rv0777	Rv0772	Rv0772	Rv0812
Rv0619	Rv0619	Rv0780	Rv0619	Rv0619	Rv0780	Rv0619	Rv0619	Rv0780	Rv0777	Rv0777	Rv0858c
Rv0620	Rv0620	Rv0788	Rv0620	Rv0620	Rv0788	Rv0620	Rv0620	Rv0788	Rv0780	Rv0780	Rv0946c
Rv0644c	Rv0644c	Rv0803	Rv0644c	Rv0644c	Rv0803	Rv0644c	Rv0644c	Rv0803	Rv0788	Rv0788	Rv0957
Rv0733	Rv0733	Rv0809	Rv0733	Rv0733	Rv0809	Rv0733	Rv0733	Rv0809	Rv0803	Rv0803	Rv1005c
Rv0772	Rv0772	Rv0812	Rv0772	Rv0772	Rv0812	Rv0772	Rv0772	Rv0812	Rv0809	Rv0809	Rv1011
Rv0777	Rv0777	Rv0858c	Rv0777	Rv0777	Rv0858c	Rv0777	Rv0777	Rv0858c	Rv0812	Rv0812	Rv1017c
Rv0780	Rv0780	Rv0946c	Rv0780	Rv0780	Rv0946c	Rv0780	Rv0780	Rv0946c	Rv0855	Rv0855	Rv1018c
Rv0788	Rv0788	Rv0957	Rv0788	Rv0788	Rv0957	Rv0788	Rv0788	Rv0957	Rv0858c	Rv0858c	Rv1086
Rv0803	Rv0803	Rv1005c	Rv0803	Rv0803	Rv1005c	Rv0803	Rv0803	Rv1005c	Rv0884c	Rv0884c	Rv1201c
Rv0809	Rv0809	Rv1011	Rv0809	Rv0809	Rv1011	Rv0809	Rv0809	Rv1011	Rv0946c	Rv0946c	Rv1202
Rv0812	Rv0812	Rv1017c	Rv0812	Rv0812	Rv1017c	Rv0812	Rv0812	Rv1017c	Rv0957	Rv0957	Rv1315
Rv0855	Rv0855	Rv1018c	Rv0855	Rv0855	Rv1018c	Rv0855	Rv0855	Rv1018c	Rv0993	Rv0993	Rv1338
Rv0858c	Rv0858c	Rv1086	Rv0858c	Rv0858c	Rv1086	Rv0858c	Rv0858c	Rv1086	Rv1005c	Rv1005c	Rv1389
Rv0884c	Rv0884c	Rv1092c	Rv0884c	Rv0884c	Rv1092c	Rv0884c	Rv0884c	Rv1092c	Rv1011	Rv1011	Rv1392
Rv0946c	Rv0946c	Rv1185c	Rv0946c	Rv0946c	Rv1185c	Rv0946c	Rv0946c	Rv1185c	Rv1017c	Rv1017c	Rv1409
Rv0957	Rv0957	Rv1201c	Rv0957	Rv0957	Rv1201c	Rv0957	Rv0957	Rv1201c	Rv1018c	Rv1018c	Rv1412
Rv0993	Rv0993	Rv1202	Rv0993	Rv0993	Rv1202	Rv0993	Rv0993	Rv1202	Rv1079	Rv1079	Rv1416
Rv1005c	Rv1005c	Rv1236	Rv1005c	Rv1005c	Rv1236	Rv1005c	Rv1005c	Rv1236	Rv1086	Rv1086	Rv1551
Rv1011	Rv1011	Rv1237	Rv1011	Rv1011	Rv1237	Rv1011	Rv1011	Rv1237	Rv1092c	Rv1092c	Rv1568
Rv1017c	Rv1017c	Rv1238	Rv1017c	Rv1017c	Rv1238	Rv1017c	Rv1017c	Rv1238	Rv1099c	Rv1099c	Rv1569
Rv1018c	Rv1018c	Rv1285	Rv1018c	Rv1018c	Rv1285	Rv1018c	Rv1018c	Rv1285	Rv1201c	Rv1201c	Rv1570
Rv1079	Rv1079	Rv1286	Rv1079	Rv1079	Rv1286	Rv1079	Rv1079	Rv1286	Rv1202	Rv1202	Rv1589
Rv1086	Rv1086	Rv1302	Rv1086	Rv1086	Rv1302	Rv1086	Rv1086	Rv1302	Rv1285	Rv1285	Rv1594
Rv1092c	Rv1092c	Rv1315	Rv1092c	Rv1092c	Rv1315	Rv1092c	Rv1092c	Rv1315	Rv1286	Rv1286	Rv1595
Rv1099c	Rv1099c	Rv1323	Rv1099c	Rv1099c	Rv1323	Rv1099c	Rv1099c	Rv1323	Rv1293	Rv1293	Rv1596
Rv1185c	Rv1185c	Rv1338	Rv1185c	Rv1185c	Rv1338	Rv1185c	Rv1185c	Rv1338	Rv1294	Rv1294	Rv1662
Rv1201c	Rv1201c	Rv1389	Rv1201c	Rv1201c	Rv1389	Rv1201c	Rv1201c	Rv1389	Rv1315	Rv1315	Rv1663
Rv1202	Rv1202	Rv1391	Rv1202	Rv1202	Rv1391	Rv1202	Rv1202	Rv1391	Rv1338	Rv1338	Rv1692
Rv1236	Rv1236	Rv1392	Rv1236	Rv1236	Rv1392	Rv1236	Rv1236	Rv1392	Rv1383	Rv1383	Rv1695
Rv1237	Rv1237	Rv1512	Rv1237	Rv1237	Rv1512	Rv1237	Rv1237	Rv1409	Rv1389	Rv1389	Rv1843c
Rv1238	Rv1238	Rv1551	Rv1238	Rv1238	Rv1551	Rv1238	Rv1238	Rv1412	Rv1391	Rv1391	Rv1981c
Rv1285	Rv1285	Rv1568	Rv1285	Rv1285	Rv1568	Rv1285	Rv1285	Rv1416	Rv1392	Rv1392	Rv2136c
Rv1286	Rv1286	Rv1569	Rv1286	Rv1286	Rv1569	Rv1286	Rv1286	Rv1512	Rv1409	Rv1409	Rv2152c
Rv1293	Rv1293	Rv1570	Rv1293	Rv1293	Rv1570	Rv1293	Rv1293	Rv1551	Rv1412	Rv1412	Rv2153c
Rv1294	Rv1294	Rv1589	Rv1294	Rv1294	Rv1589	Rv1294	Rv1294	Rv1568	Rv1416	Rv1416	Rv2155c
Rv1302	Rv1302	Rv1594	Rv1302	Rv1302	Rv1594	Rv1302	Rv1302	Rv1569	Rv1449c	Rv1449c	Rv2156c
Rv1315	Rv1315	Rv1595	Rv1315	Rv1315	Rv1595	Rv1315	Rv1315	Rv1570	Rv1475c	Rv1492	Rv2157c
Rv1323	Rv1323	Rv1662	Rv1323	Rv1323	Rv1662	Rv1323	Rv1323	Rv1589	Rv1492	Rv1493	Rv2158c
Rv1338	Rv1338	Rv1663	Rv1338	Rv1338	Rv1663	Rv1338	Rv1338	Rv1594	Rv1493	Rv1551	Rv2163c
Rv1383	Rv1383	Rv1692	Rv1383	Rv1383	Rv1692	Rv1383	Rv1383	Rv1595	Rv1551	Rv1594	Rv2211c
Rv1389	Rv1389	Rv1843c	Rv1389	Rv1389	Rv1843c	Rv1389	Rv1389	Rv1596	Rv1568	Rv1595	Rv2388c
Rv1391	Rv1391	Rv1981c	Rv1391	Rv1391	Rv1981c	Rv1391	Rv1391	Rv1662	Rv1569	Rv1596	Rv2421c
Rv1392	Rv1392	Rv2051c	Rv1392	Rv1392	Rv2051c	Rv1392	Rv1392	Rv1663	Rv1570	Rv1599	Rv2438c
Rv1449c	Rv1449c	Rv2136c	Rv1449c	Rv1449c	Rv2136c	Rv1409	Rv1409	Rv1692	Rv1589	Rv1601	Rv2445c
Rv1475c	Rv1492	Rv2152c	Rv1475c	Rv1492	Rv2152c	Rv1412	Rv1412	Rv1695	Rv1594	Rv1603	Rv2447c
Rv1492	Rv1493	Rv2153c	Rv1492	Rv1493	Rv2153c	Rv1416	Rv1416	Rv1843c	Rv1595	Rv1605	Rv2483c
Rv1493	Rv1512	Rv2155c	Rv1493	Rv1512	Rv2155c	Rv1449c	Rv1449c	Rv1981c	Rv1596	Rv1606	Rv2539c
Rv1512	Rv1551	Rv2156c	Rv1512	Rv1551	Rv2156c	Rv1475c	Rv1492	Rv2051c	Rv1599	Rv1611	Rv2540c
Rv1551	Rv1568	Rv2157c	Rv1551	Rv1594	Rv2157c	Rv1492	Rv1493	Rv2136c	Rv1601	Rv1612	Rv2604c
Rv1568	Rv1569	Rv2158c	Rv1568	Rv1595	Rv2158c	Rv1493	Rv1512	Rv2152c	Rv1603	Rv1613	Rv2606c
Rv1569	Rv1570	Rv2163c	Rv1569	Rv1599	Rv2163c	Rv1512	Rv1551	Rv2153c	Rv1605	Rv1631	Rv2671
Rv1570	Rv1589	Rv2211c	Rv1570	Rv1601	Rv2211c	Rv1551	Rv1594	Rv2155c	Rv1606	Rv1652	Rv2677c
Rv1589	Rv1594	Rv2225	Rv1589	Rv1603	Rv2225	Rv1568	Rv1595	Rv2156c	Rv1611	Rv1653	Rv2678c
Rv1594	Rv1595	Rv2245	Rv1594	Rv1605	Rv2245	Rv1569	Rv1596	Rv2157c	Rv1612	Rv1654	Rv2702
Rv1595	Rv1599	Rv2246	Rv1595	Rv1606	Rv2246	Rv1570	Rv1599	Rv2158c	Rv1613	Rv1655	Rv2726c
Rv1599	Rv1601	Rv2378c	Rv1599	Rv1611	Rv2378c	Rv1589	Rv1601	Rv2163c	Rv1631	Rv1656	Rv2753c
Rv1601	Rv1603	Rv2379c	Rv1601	Rv1612	Rv2379c	Rv1594	Rv1603	Rv2211c	Rv1652	Rv1662	Rv2763c
Rv1603	Rv1605	Rv2380c	Rv1603	Rv1613	Rv2380c	Rv1595	Rv1605	Rv2225	Rv1653	Rv1663	Rv2773c
Rv1605	Rv1606	Rv2381c	Rv1605	Rv1652	Rv2381c	Rv1596	Rv1606	Rv2245	Rv1654	Rv1692	Rv2786c
Rv1606	Rv1611	Rv2382c	Rv1606	Rv1653	Rv2382c	Rv1599	Rv1611	Rv2246	Rv1655	Rv1695	Rv2870c
Rv1611	Rv1612	Rv2383c	Rv1611	Rv1654	Rv2383c	Rv1601	Rv1612	Rv2378c	Rv1656	Rv1843c	Rv2881c
Rv1612	Rv1613	Rv2384	Rv1612	Rv1655	Rv2384	Rv1603	Rv1613	Rv2379c	Rv1662	Rv1885c	Rv2977c
Rv1613	Rv1652	Rv2386c	Rv1613	Rv1656	Rv2386c	Rv1605	Rv1631	Rv2380c	Rv1663	Rv1981c	Rv2981c
Rv1652	Rv1653	Rv2388c	Rv1652	Rv1662	Rv2388c	Rv1606	Rv1652	Rv2381c	Rv1692	Rv2121c	Rv2992c
Rv1653	Rv1654	Rv2445c	Rv1653	Rv1663	Rv2445c	Rv1611	Rv1653	Rv2382c	Rv1695	Rv2122c	Rv3048c
Rv1654	Rv1655	Rv2447c	Rv1654	Rv1692	Rv2447c	Rv1612	Rv1654	Rv2383c	Rv1843c	Rv2124c	Rv3051c
Rv1655	Rv1656	Rv2483c	Rv1655	Rv1843c	Rv2483c	Rv1613	Rv1655	Rv2384	Rv1885c	Rv2136c	Rv3113
Rv1656	Rv1662	Rv2539c	Rv1656	Rv1885c	Rv2539c	Rv1631	Rv1656	Rv2386c	Rv1981c	Rv2152c	Rv3227
Rv1662	Rv1663	Rv2540c	Rv1662	Rv1981c	Rv2540c	Rv1652	Rv1662	Rv2388c	Rv2121c	Rv2153c	Rv3236c
Rv1663	Rv1692	Rv2573	Rv1663	Rv2006	Rv2573	Rv1653	Rv1663	Rv2421c	Rv2122c	Rv2155c	Rv3255c
Rv1692	Rv1843c	Rv2610c	Rv1692	Rv2051c	Rv2610c	Rv1654	Rv1692	Rv2438c	Rv2124c	Rv2156c	Rv3280
Rv1843c	Rv1885c	Rv2611c	Rv1843c	Rv2121c	Rv2611c	Rv1655	Rv1695	Rv2445c	Rv2136c	Rv2157c	Rv3356c
Rv1885c	Rv1981c	Rv2612c	Rv1885c	Rv2122c	Rv2612c	Rv1656	Rv1843c	Rv2447c	Rv2152c	Rv2158c	Rv3396c
Rv1981c	Rv2006	Rv2677c	Rv1981c	Rv2124c	Rv2677c	Rv1662	Rv1885c	Rv2483c	Rv2153c	Rv2163c	Rv3398c
Rv2006	Rv2051c	Rv2678c	Rv2006	Rv2136c	Rv2678c	Rv1663	Rv1981c	Rv2539c	Rv2155c	Rv2178c	Rv3410c
Rv2051c	Rv2121c	Rv2702	Rv2051c	Rv2152c	Rv2702	Rv1692	Rv2006	Rv2540c	Rv2156c	Rv2192c	Rv3411c
Rv2121c	Rv2122c	Rv2726c	Rv2121c	Rv2153c	Rv2726c	Rv1695	Rv2051c	Rv2573	Rv2157c	Rv2201	Rv3436c
Rv2122c	Rv2124c	Rv2753c	Rv2122c	Rv2155c	Rv2753c	Rv1843c	Rv2121c	Rv2604c	Rv2158c	Rv2210c	Rv3581c
Rv2124c	Rv2136c	Rv2763c	Rv2124c	Rv2156c	Rv2763c	Rv1885c	Rv2122c	Rv2606c	Rv2163c	Rv2211c	Rv3582c
Rv2136c	Rv2152c	Rv2773c	Rv2136c	Rv2157c	Rv2773c	Rv1981c	Rv2124c	Rv2610c	Rv2178c	Rv2225	Rv3588c
Rv2152c	Rv2153c	Rv2870c	Rv2152c	Rv2158c	Rv2870c	Rv2006	Rv2136c	Rv2611c	Rv2192c	Rv2231c	Rv3607c
Rv2153c	Rv2155c	Rv2881c	Rv2153c	Rv2163c	Rv2881c	Rv2051c	Rv2152c	Rv2612c	Rv2201	Rv2335	Rv3609c
Rv2155c	Rv2156c	Rv2928	Rv2155c	Rv2178c	Rv2928	Rv2121c	Rv2153c	Rv2671	Rv2210c	Rv2388c	Rv3708c
Rv2156c	Rv2157c	Rv2931	Rv2156c	Rv2192c	Rv2931	Rv2122c	Rv2155c	Rv2677c	Rv2211c	Rv2392	Rv3709c
Rv2157c	Rv2158c	Rv2932	Rv2157c	Rv2201	Rv2932	Rv2124c	Rv2156c	Rv2678c	Rv2225	Rv2421c	Rv3815c
Rv2158c	Rv2163c	Rv2933	Rv2158c	Rv2210c	Rv2933	Rv2136c	Rv2157c	Rv2702	Rv2231c	Rv2438c	Rv3818
Rv2163c	Rv2178c	Rv2934	Rv2163c	Rv2211c	Rv2934	Rv2152c	Rv2158c	Rv2726c	Rv2335	Rv2445c	Rv3913
Rv2178c	Rv2192c	Rv2935	Rv2178c	Rv2225	Rv2935	Rv2153c	Rv2163c	Rv2753c	Rv2388c	Rv2447c
Rv2192c	Rv2201	Rv2940c	Rv2192c	Rv2231c	Rv2940c	Rv2155c	Rv2178c	Rv2763c	Rv2392	Rv2483c
Rv2201	Rv2210c	Rv2941	Rv2201	Rv2245	Rv2941	Rv2156c	Rv2192c	Rv2773c	Rv2421c	Rv2537c
Rv2210c	Rv2211c	Rv2957	Rv2210c	Rv2246	Rv2957	Rv2157c	Rv2201	Rv2786c	Rv2438c	Rv2538c
Rv2211c	Rv2225	Rv2958c	Rv2211c	Rv2335	Rv2958c	Rv2158c	Rv2210c	Rv2870c	Rv2445c	Rv2539c
Rv2225	Rv2231c	Rv2962c	Rv2225	Rv2378c	Rv2962c	Rv2163c	Rv2211c	Rv2881c	Rv2447c	Rv2540c
Rv2231c	Rv2245	Rv2977c	Rv2231c	Rv2379c	Rv2977c	Rv2178c	Rv2225	Rv2928	Rv2483c	Rv2552c
Rv2245	Rv2246	Rv2981c	Rv2245	Rv2380c	Rv2981c	Rv2192c	Rv2231c	Rv2931	Rv2537c	Rv2573
Rv2246	Rv2335	Rv2992c	Rv2246	Rv2381c	Rv2992c	Rv2201	Rv2245	Rv2932	Rv2538c	Rv2604c
Rv2335	Rv2378c	Rv3048c	Rv2335	Rv2382c	Rv3048c	Rv2210c	Rv2246	Rv2933	Rv2539c	Rv2606c
Rv2378c	Rv2379c	Rv3051c	Rv2378c	Rv2383c	Rv3051c	Rv2211c	Rv2335	Rv2934	Rv2540c	Rv2671
Rv2379c	Rv2380c	Rv3068c	Rv2379c	Rv2384	Rv3068c	Rv2225	Rv2378c	Rv2935	Rv2552c	Rv2677c
Rv2380c	Rv2381c	Rv3113	Rv2380c	Rv2386c	Rv3113	Rv2231c	Rv2379c	Rv2940c	Rv2573	Rv2678c
Rv2381c	Rv2382c	Rv3227	Rv2381c	Rv2388c	Rv3227	Rv2245	Rv2380c	Rv2941	Rv2604c	Rv2702
Rv2382c	Rv2383c	Rv3236c	Rv2382c	Rv2392	Rv3236c	Rv2246	Rv2381c	Rv2957	Rv2606c	Rv2726c
Rv2383c	Rv2384	Rv3248c	Rv2383c	Rv2445c	Rv3248c	Rv2335	Rv2382c	Rv2958c	Rv2671	Rv2753c
Rv2384	Rv2386c	Rv3255c	Rv2384	Rv2447c	Rv3255c	Rv2378c	Rv2383c	Rv2962c	Rv2677c	Rv2763c
Rv2386c	Rv2388c	Rv3264c	Rv2386c	Rv2483c	Rv3264c	Rv2379c	Rv2384	Rv2977c	Rv2678c	Rv2773c
Rv2388c	Rv2392	Rv3265c	Rv2388c	Rv2537c	Rv3265c	Rv2380c	Rv2386c	Rv2981c	Rv2702	Rv2786c
Rv2392	Rv2445c	Rv3266c	Rv2392	Rv2538c	Rv3266c	Rv2381c	Rv2388c	Rv2992c	Rv2726c	Rv2870c
Rv2445c	Rv2447c	Rv3279c	Rv2445c	Rv2539c	Rv3279c	Rv2382c	Rv2392	Rv3048c	Rv2753c	Rv2881c
Rv2447c	Rv2483c	Rv3280	Rv2447c	Rv2540c	Rv3280	Rv2383c	Rv2421c	Rv3051c	Rv2763c	Rv2965c
Rv2483c	Rv2537c	Rv3356c	Rv2483c	Rv2552c	Rv3356c	Rv2384	Rv2438c	Rv3068c	Rv2773c	Rv2977c
Rv2537c	Rv2538c	Rv3396c	Rv2537c	Rv2573	Rv3396c	Rv2386c	Rv2445c	Rv3227	Rv2786c	Rv2981c
Rv2538c	Rv2539c	Rv3398c	Rv2538c	Rv2610c	Rv3398c	Rv2388c	Rv2447c	Rv3236c	Rv2870c	Rv2987c
Rv2539c	Rv2540c	Rv3410c	Rv2539c	Rv2611c	Rv3410c	Rv2392	Rv2483c	Rv3248c	Rv2881c	Rv2988c
Rv2540c	Rv2552c	Rv3411c	Rv2540c	Rv2612c	Rv3411c	Rv2421c	Rv2537c	Rv3255c	Rv2965c	Rv2992c
Rv2552c	Rv2573	Rv3436c	Rv2552c	Rv2677c	Rv3436c	Rv2438c	Rv2538c	Rv3264c	Rv2977c	Rv2995c
Rv2573	Rv2610c	Rv3465	Rv2573	Rv2678c	Rv3465	Rv2445c	Rv2539c	Rv3265c	Rv2981c	Rv3042c
Rv2610c	Rv2611c	Rv3490	Rv2610c	Rv2702	Rv3490	Rv2447c	Rv2540c	Rv3266c	Rv2987c	Rv3048c
Rv2611c	Rv2612c	Rv3581c	Rv2611c	Rv2726c	Rv3581c	Rv2483c	Rv2552c	Rv3280	Rv2988c	Rv3051c
Rv2612c	Rv2677c	Rv3582c	Rv2612c	Rv2753c	Rv3582c	Rv2537c	Rv2573	Rv3356c	Rv2992c	Rv3068c
Rv2677c	Rv2678c	Rv3588c	Rv2677c	Rv2763c	Rv3588c	Rv2538c	Rv2604c	Rv3396c	Rv2995c	Rv3113
Rv2678c	Rv2702	Rv3602c	Rv2678c	Rv2773c	Rv3602c	Rv2539c	Rv2606c	Rv3398c	Rv3042c	Rv3227
Rv2702	Rv2726c	Rv3607c	Rv2702	Rv2870c	Rv3607c	Rv2540c	Rv2610c	Rv3410c	Rv3048c	Rv3236c
Rv2726c	Rv2753c	Rv3609c	Rv2726c	Rv2881c	Rv3609c	Rv2552c	Rv2611c	Rv3411c	Rv3051c	Rv3255c
Rv2753c	Rv2763c	Rv3708c	Rv2753c	Rv2928	Rv3708c	Rv2573	Rv2612c	Rv3436c	Rv3068c	Rv3280
Rv2763c	Rv2773c	Rv3709c	Rv2763c	Rv2931	Rv3709c	Rv2604c	Rv2671	Rv3465	Rv3113	Rv3340
Rv2773c	Rv2870c	Rv3792	Rv2773c	Rv2932	Rv3792	Rv2606c	Rv2677c	Rv3490	Rv3227	Rv3356c
Rv2870c	Rv2881c	Rv3793	Rv2870c	Rv2933	Rv3793	Rv2610c	Rv2678c	Rv3581c	Rv3236c	Rv3396c
Rv2881c	Rv2928	Rv3794	Rv2881c	Rv2934	Rv3794	Rv2611c	Rv2702	Rv3582c	Rv3255c	Rv3398c
Rv2928	Rv2931	Rv3795	Rv2928	Rv2935	Rv3795	Rv2612c	Rv2726c	Rv3588c	Rv3280	Rv3410c
Rv2931	Rv2932	Rv3800c	Rv2931	Rv2940c	Rv3800c	Rv2671	Rv2753c	Rv3602c	Rv3340	Rv3411c
Rv2932	Rv2933	Rv3801c	Rv2932	Rv2941	Rv3801c	Rv2677c	Rv2763c	Rv3607c	Rv3356c	Rv3423c
Rv2933	Rv2934	Rv3806c	Rv2933	Rv2945c	Rv3806c	Rv2678c	Rv2773c	Rv3609c	Rv3396c	Rv3436c
Rv2934	Rv2935	Rv3808c	Rv2934	Rv2949c	Rv3808c	Rv2702	Rv2786c	Rv3708c	Rv3398c	Rv3581c
Rv2935	Rv2940c	Rv3809c	Rv2935	Rv2957	Rv3809c	Rv2726c	Rv2870c	Rv3709c	Rv3410c	Rv3582c
Rv2940c	Rv2941	Rv3815c	Rv2940c	Rv2958c	Rv3815c	Rv2753c	Rv2881c	Rv3792	Rv3411c	Rv3588c
Rv2941	Rv2945c	Rv3818	Rv2941	Rv2962c	Rv3818	Rv2763c	Rv2928	Rv3793	Rv3423c	Rv3601c
Rv2945c	Rv2949c	Rv3913	Rv2945c	Rv2977c	Rv3913	Rv2773c	Rv2931	Rv3794	Rv3436c	Rv3602c
Rv2949c	Rv2957		Rv2949c	Rv2981c		Rv2786c	Rv2932	Rv3795	Rv3581c	Rv3607c
Rv2957	Rv2958c		Rv2957	Rv2987c		Rv2870c	Rv2933	Rv3800c	Rv3582c	Rv3609c
Rv2958c	Rv2962c		Rv2958c	Rv2988c		Rv2881c	Rv2934	Rv3801c	Rv3588c	Rv3708c
Rv2962c	Rv2977c		Rv2962c	Rv2992c		Rv2928	Rv2935	Rv3806c	Rv3601c	Rv3709c
Rv2977c	Rv2981c		Rv2977c	Rv2995c		Rv2931	Rv2940c	Rv3808c	Rv3602c	Rv3710
Rv2981c	Rv2987c		Rv2981c	Rv3042c		Rv2932	Rv2941	Rv3809c	Rv3607c	Rv3815c
Rv2987c	Rv2988c		Rv2987c	Rv3048c		Rv2933	Rv2945c	Rv3815c	Rv3609c	Rv3818
Rv2988c	Rv2992c		Rv2988c	Rv3051c		Rv2934	Rv2949c	Rv3818	Rv3708c	Rv3838c
Rv2992c	Rv2995c		Rv2992c	Rv3068c		Rv2935	Rv2957	Rv3913	Rv3709c	Rv3913
Rv2995c	Rv3042c		Rv2995c	Rv3113		Rv2940c	Rv2958c		Rv3710
Rv3042c	Rv3048c		Rv3042c	Rv3227		Rv2941	Rv2962c		Rv3815c
Rv3048c	Rv3051c		Rv3048c	Rv3229c		Rv2945c	Rv2965c		Rv3818
Rv3051c	Rv3068c		Rv3051c	Rv3236c		Rv2949c	Rv2977c		Rv3838c
Rv3068c	Rv3113		Rv3068c	Rv3248c		Rv2957	Rv2981c		Rv3913
Rv3113	Rv3227		Rv3113	Rv3255c		Rv2958c	Rv2987c
Rv3227	Rv3229c		Rv3227	Rv3264c		Rv2962c	Rv2988c
Rv3229c	Rv3236c		Rv3229c	Rv3265c		Rv2965c	Rv2992c
Rv3236c	Rv3248c		Rv3236c	Rv3266c		Rv2977c	Rv2995c
Rv3248c	Rv3255c		Rv3248c	Rv3279c		Rv2981c	Rv3042c
Rv3255c	Rv3264c		Rv3255c	Rv3280		Rv2987c	Rv3048c
Rv3264c	Rv3265c		Rv3264c	Rv3340		Rv2988c	Rv3051c
Rv3265c	Rv3266c		Rv3265c	Rv3356c		Rv2992c	Rv3068c
Rv3266c	Rv3279c		Rv3266c	Rv3372		Rv2995c	Rv3227
Rv3279c	Rv3280		Rv3279c	Rv3396c		Rv3042c	Rv3229c
Rv3280	Rv3340		Rv3280	Rv3398c		Rv3048c	Rv3236c
Rv3340	Rv3356c		Rv3340	Rv3410c		Rv3051c	Rv3248c
Rv3356c	Rv3372		Rv3356c	Rv3411c		Rv3068c	Rv3255c
Rv3372	Rv3396c		Rv3372	Rv3423c		Rv3227	Rv3264c
Rv3396c	Rv3398c		Rv3396c	Rv3436c		Rv3229c	Rv3265c
Rv3398c	Rv3410c		Rv3398c	Rv3465		Rv3236c	Rv3266c
Rv3410c	Rv3411c		Rv3410c	Rv3490		Rv3248c	Rv3280
Rv3411c	Rv3423c		Rv3411c	Rv3581c		Rv3255c	Rv3340
Rv3423c	Rv3436c		Rv3423c	Rv3582c		Rv3264c	Rv3356c
Rv3436c	Rv3465		Rv3436c	Rv3588c		Rv3265c	Rv3372
Rv3465	Rv3490		Rv3465	Rv3601c		Rv3266c	Rv3396c
Rv3490	Rv3581c		Rv3490	Rv3602c		Rv3280	Rv3398c
Rv3581c	Rv3582c		Rv3581c	Rv3607c		Rv3340	Rv3410c
Rv3582c	Rv3588c		Rv3582c	Rv3609c		Rv3356c	Rv3411c
Rv3588c	Rv3601c		Rv3588c	Rv3708c		Rv3372	Rv3423c
Rv3601c	Rv3602c		Rv3601c	Rv3709c		Rv3396c	Rv3436c
Rv3602c	Rv3607c		Rv3602c	Rv3710		Rv3398c	Rv3465
Rv3607c	Rv3609c		Rv3607c	Rv3792		Rv3410c	Rv3490
Rv3609c	Rv3708c		Rv3609c	Rv3793		Rv3411c	Rv3581c
Rv3708c	Rv3709c		Rv3708c	Rv3794		Rv3423c	Rv3582c
Rv3709c	Rv3710		Rv3709c	Rv3795		Rv3436c	Rv3588c
Rv3710	Rv3792		Rv3710	Rv3800c		Rv3465	Rv3601c
Rv3792	Rv3793		Rv3792	Rv3801c		Rv3490	Rv3602c
Rv3793	Rv3794		Rv3793	Rv3806c		Rv3581c	Rv3607c
Rv3794	Rv3795		Rv3794	Rv3808c		Rv3582c	Rv3609c
Rv3795	Rv3800c		Rv3795	Rv3809c		Rv3588c	Rv3708c
Rv3800c	Rv3801c		Rv3800c	Rv3815c		Rv3601c	Rv3709c
Rv3801c	Rv3806c		Rv3801c	Rv3818		Rv3602c	Rv3710
Rv3806c	Rv3808c		Rv3806c	Rv3838c		Rv3607c	Rv3792
Rv3808c	Rv3809c		Rv3808c	Rv3913		Rv3609c	Rv3793
Rv3809c	Rv3815c		Rv3809c			Rv3708c	Rv3794
Rv3815c	Rv3818		Rv3815c			Rv3709c	Rv3795
Rv3818	Rv3838c		Rv3818			Rv3710	Rv3800c
Rv3838c	Rv3913		Rv3838c			Rv3792	Rv3801c
Rv3913			Rv3913			Rv3793	Rv3806c
						Rv3794	Rv3808c
						Rv3795	Rv3809c
						Rv3800c	Rv3815c
						Rv3801c	Rv3818
						Rv3806c	Rv3838c
						Rv3808c	Rv3913
						Rv3809c
						Rv3815c
						Rv3818
						Rv3838c
						Rv3913

## Sheet: 19.ComparisonswithExperimentalD
Supplementary Datasets 19 - Comparison of in silico gene essentiality predictions with experimental data for different formulations of iNJ661v
Medium: Default - model's default; Middlebrook - abstraction according to Sasseti et al. 2003(see main paper section 4.7); Rich - all drains open
Highlighted cells in green show best value for each row; the simulated core BOF includes only the universally essential components proposed in this paper.
Model formulation	Original Model, Original BOF			Completed model, original BOF			Completed model, Completed BOF			Completed Model, Core BOF
in silico media	Default	Middlebrook	Rich	Default	Middlebrook	Rich	Default	Middlebrook	Rich	Default	Middlebrook	Rich
TRUE POSITIVES	124	123	86	124	123	86	130	129	91	110	109	66
TRUE NEGATIVES	247	247	263	247	251	263	245	249	262	268	272	283
FALSE POSITIVES	60	60	44	60	56	44	62	58	45	39	35	24
FALSE NEGATIVES	114	115	152	114	115	152	108	109	147	128	129	172
Sensivity (True Positive Rate) = TP/P	0.673913	0.672131	0.661538	0.673913	0.687151	0.661538	0.677083	0.68984	0.669118	0.738255	0.756944	0.733333
Specificity (True Negative Rate) = TN/N	0.684211	0.68232	0.633735	0.684211	0.685792	0.633735	0.694051	0.695531	0.640587	0.676768	0.678304	0.621978
Accuracy = (TP+TN)/(P+N)	0.680734	0.678899	0.640367	0.680734	0.686239	0.640367	0.688073	0.693578	0.647706	0.693578	0.699083	0.640367
Precision=(TP/(TP+FP)	0.673913	0.672131	0.661538	0.673913	0.687151	0.661538	0.677083	0.68984	0.669118	0.738255	0.756944	0.733333
Balanced Accuracy = (Sensitivity + Specificity)/2	0.679062	0.677226	0.647637	0.679062	0.686472	0.647637	0.685567	0.692685	0.654852	0.707511	0.717624	0.677656
Informedness = sensitivity + specificity -1	0.358124	0.354452	0.295273	0.358124	0.372943	0.295273	0.371134	0.38537	0.309704	0.415023	0.435249	0.355311
F1 Score (harmonic mean of precision & sensitivity) = 2TP/(2TP+FP+FN)	0.587678	0.584323	0.467391	0.587678	0.589928	0.467391	0.604651	0.607059	0.486631	0.568475	0.570681	0.402439
