# Supplementary material for: Integration of Biomass Formulations of Genome-Scale Metabolic Models with Experimental Data Reveals Universally Essential Cofactors in Prokaryotes
Source: Metab Eng. 2017 Jan;39:200–8. doi: 10.1016/j.ymben.2016.12.002 (PMC5249239; doi:10.1016/j.ymben.2016.12.002)
Supplement: Supplementary file 7 — Supplementary material: iNJ661v_modified : iNJ661v model in SBML format with Vitamin B6 biosynthesis, completed BOF with essential vitamins and biotin and pyridoxine transport. [file mmc7.zip]

Archive with 1 entries (1 files):
- iNJ661v_modified
